# Supplementary material for: Advanced Genetic Studies on Powdery Mildew Resistance in TGR-1551
Source: Int J Mol Sci. 2022 Oct 19;23(20):12553. doi: 10.3390/ijms232012553 (PMC9604395; doi:10.3390/ijms232012553)
Supplement: Supplementary file 1 [file ijms-23-12553-s001.zip]

Archive with 8 entries (8 files):
- Suplementario_Figure_S1_Plant material generated and methodology used_comentariosMAria.pptx
- Suplementario_Figure_S2_SINTOMAS_OIDIO.pptx
- Suplementario_Table_S1_marcadoresFondo (3).xlsx
- Suplementario_Table_S2_setCYSDVyWMV (5).xlsx
- Suplementario_Table_S3_melos_chr5 (3).xlsx
- Suplementario_Table_S4_SNPeff (2).xlsx
- Suplementario_Table_S5_HRMchr12_marcadores (2).xlsx
- Suplementario_Table_S6_MELOschr12 (2).xlsx
