# Supplementary material for: Advanced Genetic Studies on Powdery Mildew Resistance in TGR-1551
Source: Int J Mol Sci. 2022 Oct 19;23(20):12553. doi: 10.3390/ijms232012553 (PMC9604395; doi:10.3390/ijms232012553)
Supplement: Supplementary file 1 [file ijms-23-12553-s001.zip › Suplementario_Table_S1_marcadoresFondo (3).xlsx]

## Sheet: List1
Supplementary Table S1. Markers sets Background1 and Background2 used to genotyoe the studied families. The SNPs of the Background1 set have been retrieves from Perpiña et al., 2016. The physical position of the SNPs in versions v.3.6.1 and v.4.0 of the melon genome (available at https://melonomics.net/) is indicated. The SNPs (in brackets) and flanking sequences are included.
Marker set	Chromosome	Marker name	Genomic position (bp) v.3.6.1	Genomic position (bp) v.4.0	SNP and flanking sequences
Background2	chr01	S1_143257	143166	162241	GCAGCCGAAGAGATCTCCCGAAATGTATGTGTATTTTATCTGTTTTTATTACCATTTCAA[T/C]ATTGTTGTAATTGCGTGAATTAGGTCGTGGAACTTGCTTCGTTATTCGAATTTCTGTTG
Background1	chr01	AI_09-F07	2191986	2198323	GTTACCCAACTTCTTCTGCTGTGGTTGATAGGTATTCTACTTGGTGCTGTTCATGGAAT[T/C]GTGGAGTCCTTGTTCAGAAGGTACACTGAAAATGGAATGGCGGAAGAGCTGGCTTACAAGA
Background1	chr01	CMPSNP1095	2307507	2312018	CTAAAGTTATTGCTTGGTAATGTTGGAGTTGGTACGTCTGCTTTGTTGGGAAATGGGAG[A/G]GCTAATGCTGATGACCAAGGGGTATCTTCATCTAGGATGTCTTATTCTAGGTTTTTGGAGT
Background2	chr01	S1_2872216	2871158	2861992	GTACGACACTGGTGAGTCCGGGACCAATGCATGCTAAGCTGCAGTCCTCGATTCGTAAGA[C/A]CAATAAGAAGTTCTGAGATCCATTTTTTCATTGATTTAGATCATTTATATCTTTCAGAA
Background2	chr01	S1_5902716	6288229	5934503	CTGCTCAATTGATTAGGAGGAAGATGGTGTCAAGGCCAGTTGATCAAGAGGGTTGGGCAT[G/A]GRTGTCTTGGATCATTAGATGGTGGCTGCCCTCCATTTGAAATTTCATCCTATGAATGA
Background1	chr01	CMPSNP83	7678616	7319552	AAAACATGGACACGTTGGTTTTTCTTTTGGAAGGAGAACAAGCTGAATCTTTTTGTAAG[T/C]AGTTGAAGGAAAACAATAGCAAGGGATTTTGGTCCATGGAATTTTGCTAAACCTCACAAAT
Background2	chr01	CMPSNP83	7678616	7319552	AAAACATGGACACGTTGGTTTTTCTTTTGGAAGGAGAACAAGCTGAATCTTTTTGTAAG[T/C]AGTTGAAGGAAAACAATAGCAAGGGATTTTGGTCCATGGAATTTTGCTAAACCTCACAAAT
Background1	chr01	P01.16	10073087	9677824	TGCATAATTGTCTTGTGAAAATAAAAGATAATGCAAGTTTTTGTTTAGCCAATCCAAATG[A/C]TCTCAACCAATTTAGGTCAACATAATTGTCTTGGAGCGGGCTTTTGGTGCCTTCTTGGGA
Background2	chr01	S1_15967277	16806819	15930046	TACTACATCTTTCATAAATTCATACTCCTCAATTCAATTCCATTGCCTTTTTGTTATCGT[C/T]GCTGCTACCATTGTTGTTATTTGTTACAGTTCAAAAAGGTTATTAATTTTAGCATCTTT
Background1	chr01	AI_17-E07	20367567	19092955	TACCCTCACCGGCCCCAAAAGTGAAGTGCAAGACCAAGGTAACGATGCTGACCTTGTCA[A/G]CTAATTTGTTTGTTGGATATAGCTTAACACATTTGGCTTGCAGGTGTATCATCCTAATATT
Background2	chr01	AI_17-E07	20367567	19092955	TACCCTCACCGGCCCCAAAAGTGAAGTGCAAGACCAAGGTAACGATGCTGACCTTGTCA[A/G]CTAATTTGTTTGTTGGATATAGCTTAACACATTTGGCTTGCAGGTGTATCATCCTAATATT
Background2	chr01	S1_22057114	23303488	22038122	AGACAACAATGTGTTTGACCAGAAAATTTGCAGCATATTCGTTAAGAGTTAAAACTACAT[C/T]AAATAAATGTGCAAGTGCTTCATGTTGACTAACCAGAAAATAATACTTGAAAAGTGGAG
Background1	chr01	CMPSNP711	27749108	26521245	GTTCTAAACGAAATAACCCGAGAAGCAGACGGGTTACTTACCGGTCATCTGTGGCTTAC[T/C]TACAAATCAAATCTTTTTGCAATGTGATGATATTAGAGCAAAACCATAGTAGTTCAGTTAG
Background2	chr01	CMPSNP711	27749108	26521245	GTTCTAAACGAAATAACCCGAGAAGCAGACGGGTTACTTACCGGTCATCTGTGGCTTAC[T/C]TACAAATCAAATCTTTTTGCAATGTGATGATATTAGAGCAAAACCATAGTAGTTCAGTTAG
Background1	chr01	CMPSNP410	33034724	32202477	GGACTAAGRCCAGGAGATTTTATGTGAATGGAGTCGATATGAACAGTCTTGCAACCGTC[A/G]AATCTGAAGTGGAATTGAGGGCTATTTGTGATTTTAAGTCCGTGGACAGTCAAATTGGAGC
Background2	chr01	CMPSNP410	33034724	32202477	GGACTAAGRCCAGGAGATTTTATGTGAATGGAGTCGATATGAACAGTCTTGCAACCGTC[A/G]AATCTGAAGTGGAATTGAGGGCTATTTGTGATTTTAAGTCCGTGGACAGTCAAATTGGAGC
Background1	chr01	F116	33706637	32888517	AGAGTACATAATTTACGATTTAATTCCAAACTACCAAATCCAAAAAATAAGATAAAGAT[A/G]TTTATCCACAATCAAATCCTCCAATGTGACTGCTGCACATATTCATCAAATTTAAATTGTC
Background1	chr01	AI_05-G01	33772708	32949791	CTGATGAATCGGCGAAACGAGAGGTGAATCGTTGTTCTGGATGTAGAAAACGCGTTGGA[T/C]TGACTGGATTTAGATGCCGATGTGGTGATTTGTTCTGTGCGGAGCATCGGTATTCAGATCG
Background1	chr01	CMPSNP731	34725764	33888913	GCAGCAACTTTGCAACCGGTCTGCCTTGCAAGCACCCCCATCACATGTCTCCATGAGAA[C/G]ACTCCTCCTCCAAAACCGTGCACCAAGACAATACCGAGTTGACCGTTATTCTCTAAGTTTC
Background2	chr01	S1_33819939	35474255	34294791	TAAATCCTTGAAGCTTTCAAGAGTTTTATGGAAGAGGTTGTTGGTTTTGTGGATGGTTTC[C/T]TTTAGCAGCATTTGGTTGTTGCTATTGCTATAGCGTGGTATAAAAATCAAAGAACTTTG
Background2	chr01	S1_34349914	36004148	34838259	AGTTATGGGAAATGAGAAGAAGACTGAAATGAACAAAAACATGGAGGAGTGGAAGAAACT[A/G]GTGCAGAAAAAGAGGGAGCTTGGGGAGAGATTAATGGCGCAATACGCATTGGATTATGA
Background1	chr01	CMPSNP204	36651937	35463795	GCCCGAATTTACGCGGAGAACGCGATCCGTAAACGAACAGAACAGATGAACTATCTCCG[T/C]CTTTCTTCGAGGCTTGATGCTGTTGTTGCTCGCCTCGACACACAGGCCAAGATGACCACGA
Background1	chr02	CMPSNP774	170757	174248	GTATTGATAGAAAAAGAGAGAAACGAATCCTTAGAACCTCCAAAGAATAAGGAGCAATC[A/G]GATGAAGCTATTTCCCAAAGAGGATCTGAAGAAGTCACAACAAATGAGGTTGGCTTATCCT
Background2	chr02	S2_1012857	1012843	983973	CTAAATACTATCAAGAGTATGTACCTGATGGTTCCAACTCTCCACTATCATCAAATTCAA[A/G]TCGGAAAGTTGGTCGGCTACATTCAACAGAAACAGATGCTGCCGGAATGGTTAGTCTTT
Background1	chr02	FR10O18	1421437	1390179	GTCATATATCAAGACCTGACCTTTTGAACTTGCCTAATCTCAAATCAGTCCAACAATGC[C/G]TACATCTTCCCTGGGTTTGGTTTGGGTGTCGTAATTTCTGGNGCAATTCGTGTCCACGACG
Background2	chr02	S2_1937688	1937698	1901790	ATGATAACCAAAATATAATTTGTCTTATAAGCAATAAGAAATCAATTATTTGATTATTCT[T/A]AATTTAGGCTGCAATACCTTAAAGATGTTAATGAGTCTGTTAATCTTCACCCTCTTATA
Background1	chr02	CMPSNP502	2718723	2693416	GAGGAAGAGGAGGAGGAAGAAGAAGAAGAATGAGGGATGGATGAAGCATTGGGGGAATG[A/G]TCTTTGAAGCAAGTAGCGGACATGCAAGCGGCTACAAGCCAAGTACAGAAAGGGGAAGAAA
Background2	chr02	S2_3285274	3285378	3257184	CCCTTTGCAGCTTTGAAAGGGTGGTAATGTATCAGCAAAAGAAGCCAACTTTGTATATCA[C/T]GAGGGAGACAACCAACCAGTTAAACCATATCTCTCTAGAGAGAGGACAGTAAAAAAATA
Background1	chr02	CMPSNP1057	3609955	3581755	GTTCCAGAAGATGGCCAAAAGTTGATCAGTGAGCTCATGTCGATCTACGACACCAACAT[T/C]CAAGGAAACAAGAACAACTTAAACACTGGTAACAGTGCCACCACAGAGAACCAAAATCTCC
Background2	chr02	S2_4543663	4544231	4528020	CTAAGTTTGAAATTTCGTACCAAGAAATGAAACATTTGACCCATTCTCTCACAAAGTGAC[A/G]TAGCAGCGTTTTTCTCCCCCTCTTAAAAAATGTCTTTTTAAACTATTATTAAAAGCAAA
Background2	chr02	S2_5360639	6161993	5554455	GTGTCGAACGTGGATGAAGAGCATGTCGGTATGAATCGTATGAGACGCGAAAAATGGTGG[C/T]MTGAGTCTGTTATCGAGACTGCTGCTCGTCGCCGGCGAAAAGACAAGACGGCAGATGCG
Background2	chr02	S2_7368740	8170318	9673336	CAAAGTTTTAGTAACTTAATTTCACATCATTGTAGAACAAACTATGTGAAAAATTGTGCCT/CGAATTGCTGCAAATATTTGCACATGGCTAGTTTTTTTTTACCCTCACTCTCTCACTTCT
Background1	chr02	AI_14-H05	8177102	9680134	TATAAACCCATTTGCTGCGTTCTCCAGAAAGGTTTTTTGCTCCTCATTCTTATTGTATT[T/C]TAGAATTTAGATGCTGTTCATCTAGTTCTCTAGGTCATGCCTACATTGCATTTTCTCTCTC
Background1	chr02	CMPSNP1003	15836032	15790534	GCTTCCAACGACGACTTCCTCGAACAAATGCTCAACACAATCCCTTCCTGTTCTTGGCC[T/C]GACCTCAATCCTTCAAACCCTAAATCCCCTTGGGACCTTAACCCCATTAATAAACCCTCTA
Background2	chr02	S2_15370113	16172358	16116934	AAAGGCTTTGCTGCGTATGTTTCTTAGGATTGTCTTTTTTAAGTTTGATTTATATGAKATA/GTCGTTCTTTATTTTATTTCAAATGTTATTGAAGTATTTGTTTCTTTACTGTATTTTGTG
Background1	chr02	CMPSNP128	18371829	18248799	TTGTATTTTCTTACCCGTCCTCGCCCTGTTTACCTTGTTAACTTTTCATGCTACAAGCC[T/C]GATGAATCTCGTAAATGCACGAAGAAAATTTTTATGGAGCAATCTCAGATGACGGGGACGT
Background2	chr02	S2_18278820	19124455	19005645	GGTGCTGTCATAGGACTGACGTTTGTTMTCCTAGGATTTTTCACTGCGAAATGTGATTATA/GGCACAACGCTGAAACAGCTATTGGTAATTCCTCTAGCAGCCGTGGCTGGACTTTGTGGA
Background1	chr02	CMPSNP246	20498814	20359078	AATGCAGTCTCGTGATGACTCTTAGTTTAGATTACTCTCTTAATCCTATGTGTCATGGT[A/C]TTAGGAATTCAGTGTCAATTAATATAGCCTCGAATGTGTGCAGTGGGGCGTTTTGCCCTTT
Background1	chr02	CMPSNP886	22704163	22550418	TCAATTCTCTGGAATCCCCAACGCATTGTGTAAGTTCAATCCCAATCATAAAATCAAAC[A/G]CCCACAATCAAAATCGAAATCGAAATTGAAAATTCCTCTGTTTTTGGTTTGCAGCTTCTAC
Background2	chr02	CMPSNP886	22704163	22550418	TCAATTCTCTGGAATCCCCAACGCATTGTGTAAGTTCAATCCCAATCATAAAATCAAAC[A/G]CCCACAATCAAAATCGAAATCGAAATTGAAAATTCCTCTGTTTTTGGTTTGCAGCTTCTAC
Background2	chr02	S2_23933610	24797576	24721300	AAGAGATAAACTGTACTGCAGAAACAGTCAGACTACTATCTAAAGCAGCATGGATAATGAA/GTACACAATGTACCTGAATGTATTTTCGGTTAAGTTGCTCCAACCAATCGATCTTTATAC
Background2	chr02	S2_24165425	25029249	24953426	AACCATTGTTTAGAAGCAAACATTTTTTTCTTCTAATTTTATTGTCATTAGCTGCTCTTAT/AAGGCCTGTTCACTTTTACCTTTCTAGTTGCAACCTCATGTGAACTGGGAAAAAAGAAGT
Background1	chr02	CMPSNP658	25249284	25174774	GTTGCTGTATATTAATCATCCATGGCTTGGTTTTGTAATTTGTATGTATTTTGCAGTCA[T/C]AGATTTGGCGGTTCAATCCCAGCTGCAACCAAAAAGATCAGTCCCGGCTAATTGCAATTCG
Background2	chr02	CMPSNP658	25249284	25174774	GTTGCTGTATATTAATCATCCATGGCTTGGTTTTGTAATTTGTATGTATTTTGCAGTCA[T/C]AGATTTGGCGGTTCAATCCCAGCTGCAACCAAAAAGATCAGTCCCGGCTAATTGCAATTCG
Background1	chr02	CMPSNP566	25841944	25753592	GATGATTCTCGCTTGGCTAGTTGAATATCAGAAAGGGGTTGGAAAACGACTTGAGCTAT[T/G]AAACGTCATTAATTTAAAGGCCAGTAGCTTCTCTTGCATTCTTGTATTAATGGATGTCTAC
Background1	chr02	CMPSNP94	26989616	26883079	CTATTCCAGACCCTGTAGGATTGAACAGAAACATGATGAACGAGGCAGATGTGATGCAT[T/C]CCAATGTACATCAAATCCATTCCATCGAGTCTGGCCTGAAGTCTGAACTACCTAGGGGTTC
Background2	chr03	S3_1290268	1290012	1333430	ATCTCAGCCTCTGCCACCACTGCAAAGTAAACCAAAAGTCTCAACGAACCTTCTGTCGGAA/CGCRATGGCACAGCTGCAGATGATAAAAATCAACCAGTAAAAGATTTTGATGACCCAGTT
Background1	chr03	AI_18-E05	3631174	3633428	GTGCTCTAGTGGAGATGAAGGATTCGAAGGAGGCGAAATCTGTGATCGCCGTTATAGCT[C/G]AATTCCCTTTCATGATGTCTGGAATGCCGAGACCGGTGAAGGCTCGCCCTGCCGAAGCAGA
Background2	chr03	AI_18-E05	3631174	3633428	GTGCTCTAGTGGAGATGAAGGATTCGAAGGAGGCGAAATCTGTGATCGCCGTTATAGCT[C/G]AATTCCCTTTCATGATGTCTGGAATGCCGAGACCGGTGAAGGCTCGCCCTGCCGAAGCAGA
Background2	chr03	S3_5244414	5244461	5251526	CATGAGAATCATCCATCTTTTATTTCTGAAGTGGTGACTCTTTTCTTTGAAGATACCGAGG/AAACTTCTCAATAAACTGAGAWTCGCTAGCACAGCCACCTGTGRACTTCAAGAAGATTGA
Background2	chr03	S3_13062440	14111797	12918875	TGAYGAAAATAGAGTTGAAACACAACCGGTGAGACTAGTTCGAATGACTCAAATAAACCAA/GGGAATTATAATCTCTCTCTTCACATGCCCATTGCTTTGAGGATGGGCACGACGTTGTGC
Background2	chr03	S3_14954917	16005233	14751625	AAGCTCGCGCTGAAACATGAGGACTTTGCGGCGTTCTTGTTCCAAAGTGTCGGCGAAATCA/GGAGAGTGTGAAACCCATTTTGGCTGCAATTTCTTGCATTTTGTCGGAGTAAACCATGAT
Background2	chr03	S3_15069621	16120081	20925310	AACTCAAACTTCGCCCACCCCGCGCYCGCCATCCAGYCGAGCACGCCACTCCGAGGTCATG/AGCTTCGAACCTCACCAGCTGCAAAACTAATCTGAATTATTTTATCCTCAAACACACGGG
Background2	chr03	S3_21173530	22399684	21086665	ATTGAGACAATCAGAAGCAACCACAATAGAGCCCAAGCAGCATCTCCTRGGAAAATCGTAG/ACCCATGCAACACAGCACAAGCTTAAGCTAAAAGAGGAGAAAGGTGARCGGATAAGCTAA
Background1	chr03	CMPSNP275	22700105	21225880	GGGAAGAAATCTCATCAGAAGCCAAACAGACTAACTCAAGTTGGACCTTTTAAAGGATG[T/C]ATGATATCTGGCCCTAGTTCTATGGTTGCCAATTGCCACATTAGTTCAAATGGGTATCATT
Background1	chr03	CMPSNP540	23506476	22251074	CAAATCCTTTCCTTCCATGCTAGAGCAGCAGCAATTTTTCACCTCATCCTCTCCATTAC[T/C]TTATTATGGAAAGTCTCCATCCATATATTCACTTCTAAATCCATCCATCAAGACGAGGTAG
Background2	chr03	S3_21334398	22560438	22251074	AATTTTTGCTGCAATCATGGACTTCTATTCTTCTGGGCAACCGCTGTTTCTAGACTCTAAA/GACTGCTGCTGCCATGGACACAGCCATCAAAGAAGTATGTGTTCTAACTGGTTCACTTCA
Background2	chr03	CMPSNP540	23506476	23386699	CAAATCCTTTCCTTCCATGCTAGAGCAGCAGCAATTTTTCACCTCATCCTCTCCATTAC[T/C]TTATTATGGAAAGTCTCCATCCATATATTCACTTCTAAATCCATCCATCAAGACGAGGTAG
Background1	chr03	CMPSNP165	25960809	23646385	CAGAGGCTGATCTTGGTTTTTTGAACGAGAATGCTAAAAGATACATACGGCAATTACCT[T/C]ATTACCACCGTCAATCATTCACCGAAAAGTTTCCACATGTCCATCCTGCAGCCATTGATCT
Background1	chr03	CMPSNP8	27107000	24780901	AAAGTTGATAAGAGAAAGATATGTAGTCTGATTGATGTCAAGAAACTAACAACGGAGGC[A/G]TCGATGCACGCAGCGCAGAATGAACGACTCCCACTTAGAGTTGTAGTTCAAGTTCTCTTCT
Background1	chr03	CMPSNP769	27954286	25605559	TCTATCACAACAGCCAAAAATGGCTCCTGAAATTGTTGGTTTAACATCTGTGTGGAAAC[A/G]TCAATACCCGAAAGCCAGCATCCGTAACCTGGATGAGAATGGTACCATCCTACAACGTTCT
Background1	chr03	CMPSNP164	28613121	26246815	TCACATGCCACAGCCAGAATGTTGGTGATTGGAGCTGGTAAGATGGGAAAGCTTGTAAT[T/C]AAACATTTGGTTGCTAAAGGCTGCACAAAGATGGTTGTTGTGAATCGATCTGAAGAGAGAG
Background2	chr03	S3_23413490	25691172	27371999	TCTCCCGCAGTCTCGTAGCTGCCGATTMTTCTGCTCTCTGCTTCGCTGTTCTACTTCTTTA/CTCCATTCCGATGATCGGCCGTAGCTCCAGCGTCGCTTCAGTTGCCGTCAAATCAACACA
Background1	chr03	CMPSNP998	30121173	27730927	GAAAGGACTTGCATAGCAAATGTATCTTAATTAACGAACAAATCTATATTTTGTGTGTT[T/C]TGTGCTGTGGTTTCTCGGCTTTATTCATCCTCCATCTCTCCATGTCTTCACTTTTGTGTAA
Background1	chr03	CMPSNP595	31128535	28739473	GGTTTGGAACTCATTTCCTCATCTGGGTGTTCATCTGTTTCCCTGAAATGGTCAAAACA[T/C]TTGTGTTTCTTTTTGCTTTTCTCTTTTCAATGAATCCATAGAAACACCCTTTTGTCTTCGG
Background1	chr03	CMPSNP712	31202854	28811913	GGAGATGCTACTGGCGATAATACTATGGATGTGGATGACGAAACACCAAGTAAGAAGTT[A/G]CGAATGAGGTCTATGTCCATGTCAAGATCTAGGTCTAGGTCTCGTCCACCAAGTGAGGTTA
Background2	chr03	S3_27481883	29760873	28922092	AAAGATTGGGAATGGCAGCTGACCTTGGGAAGGTGGCCTGGAATTTTGTAAATGATTGGTA/GAAGGGCTTGATCTTTATCATCTAGTTTATTTTTACTTGTTCCTACTTCCTAATATTTCA
Background1	chr04	CMPSNP480	363061	206192	CGAGAGGGAGAGGAAGAAGAAGAGGAGGGACTGAAGTAGTAATGATGGTGGAGTGATAT[T/G]ATCGATTGTGAAGTGAAGTGTATGTTGAGTGAAGAATCTTATGGTTTGTGTATAACTTCTG
Background2	chr04	S3_29035113	31314575	763773	GCCGCATTCCTCGGCGGAAACAGCTTCGCAGCCACCAAATGCGGCCGGCCGAGAGCCTCTG/ACCTCGCCGCGCGCTGCTTTCGCCCAGATGTTCACAGCAGAGAAGAACGACAGAGCATCG
Background1	chr04	CMPSNP787	1330943	1228186	AGTACAGCCCTTTATCGTCAGTTGACATTTTCAAATTTTGTCCAACAATAGCCTTCCAA[T/C]GGGATGTACTCTGTTGTCTAGCTCCTCGACTCGCTGAGAGATCAGAAAAGTGACTCCATTC
Background1	chr04	PS_34-C02	1743247	1632225	GTGGTAAAATTTACATAGCTAACGTTAACCTAGTGATGTTTTGTATTGGAGCGGCATTT[T/C]AATGAGTGGCCTTCTGATGAATTTTCCCCGAGTCTGGAATGTGGTTCTCTCTAGAGATTTC
Background1	chr04	CMPSNP264	2754054	2625110	TTTGGCTTTTGCTTTATCTTTTGCGAATGTTTTTATAATTGCCAGGCTGGATCTTTTGA[A/T]TTTTTAGACAACATTTGACTATCCGTAGCTGGAAATGCTAACCTCTACTTCTTTGCCTCCC
Background2	chr04	S4_848068	848110	2625110	AGGGAACCCCAGATGTCCAGATCGACCACGATATATCGTTTGTTTAACAGAGTTCATCCCG/CAAGCAACTGGTGAATAGAATTGGCTATGAACAATGGTAAAACTAACATCCCTACAGACG
Background1	chr04	CMPSNP147	3943829	3801032	CTTCGGCAAGAGTTCGATAGGCGTCAGGCCGATGCTGTTTTTGCCTTTCAATTGAGAAA[T/C]CCTGTACATAATGGTCATGCTTTGTTAATGAATGATACACGAAAGCGACTTCTAGATATGG
Background2	chr04	CMPSNP264	2754054	6655941	TTTGGCTTTTGCTTTATCTTTTGCGAATGTTTTTATAATTGCCAGGCTGGATCTTTTGA[A/T]TTTTTAGACAACATTTGACTATCCGTAGCTGGAAATGCTAACCTCTACTTCTTTGCCTCCC
Background2	chr04	S4_6758507	6758891	9528284	GTGATTGCGGGAGGAACTGAAAGCAGCACAGTGACTCTAACATGGGCCGTGTCTTTATTAC/TTAAACAACCCAARGGCCTTAGAAAAGGCTTATGAAGRACTCGACCAAGTTGTAGGAAGA
Background2	chr04	S4_9703772	9707382	10064338	GGCATTCCCGCCGGTGCTGATTCCAGTTAAGGAGCGGAGGAGGACATAGGTCCAGTAATAC/TGGAGATGCTGCTGTTAATAACCCAAATATGGAGTTTAGTGAAGAAACTAAAGCGAGCGA
Background1	chr04	AI_03-F03	13463555	13265761	GCCAAAAATGGAAAATAACAATTATTAGAATCAATCTGTATGGAACGATGTTGAATTGC[T/G]CTTCATAAAAGTTTGTTAAGATAACATTGAAATGCATTCTTTCAGAGCAGTAGGACACTAA
Background2	chr04	S4_10244461	10247768	13399960	TATTAGTTGACAATGGCAGAGTAAAAATGAAGGTCCAGGGGCCAAGCAATCGGGGGCTGCA/CAATGGTTTCCTTTTGGCAACCTTGGTTGCCACCAAGTTAGGCAACAGGTGGCCGGAGTA
Background1	chr04	CMPSNP352	15119135	14883352	GAAGAGGGGGAGCTTTGGCTCCATGATAAACGGCATTGGAGGACACATAAATTTTCTTT[T/C]ATCAGGTTGGGAAACAGCGTCCGAAAAGCCCTTGAGATTCTTTGCAAACTACATCATATGT
Background2	chr04	S4_13595687	13600137	15730023	TTGAAAGTTGTGTCATTTGATGAAGATAATGATTTTGACGCAGCTTTGGATGCAGCCACCA/GTGGGCTTTGTTGAAACAGTGAGTTAAGCTGTTTTCAAATGCTGTACTCTGTAAGATGTT
Background2	chr04	S4_15987854	15992748	19369487	AGAAAGTGCTTTCGAGAATAGAAAATAGTTCTGAGGGACTTCATGTCTAAGAGCTGCATCG/AAAGAGAGTTTGAGGGTTTTAGGAAGACGATGAAGGATTTAAGGAATAATCCCCCGCCAA
Background2	chr04	S4_19696864	19705296	21486169	TAATTGAAAGAAACGGATAGCATTGCAGCTAGAGGCAACTTCCTCCATTGAGTAGGAGGAT/AGCAAGGGATAGAACCTACAAACAAAACCATTTAAATTCAAACACTAAATTGAATGACAG
Background2	chr04	S4_21833645	21878051	23538614	TTTCACTTTGCAATGCATGGACTTCTCTCTCAGAGATTTAACAATCTTCTCAACACCCTCA/GTGACTTCCCTTTAGTTTCAATAAAATATCCCCTGATGATGTCCTGCAGCCTCCATACAT
Background2	chr04	S4_23860512	23908582	24825274	CTACTCAGTGGCTGAAAGTGGCTTCCGGGCTAAGAAGAAATACATTGGCGTAAATATCTCC/TTTCCTGAGAACATTAAGAAGGCATCGTATGAGCAGCTTGCACAAGTTAAACGAACAAAC
Background2	chr04	S4_25029209	25364982	26067454	CCATATAATGTAATCATCAACCAAAATCCAATCTTTTCGTTCTTTCTTTTTAGAAATATTA/TTGAAGAAAGAAGTAGCATCACTATAATTCTCACAAATGTGTTAAGGAACCCAGAGCAAT
Background1	chr04	CMPSNP852	28408179	27269711	ATTGTACGAAGGGCCAAAGATAGTAGAGACTCGATGAACACTGCAAAATAATATCTTTC[A/G]TTCCATACAATGCTGTCGTCATAGACCGCTTCCATTTCTGTGCATTTGTTTACTCTCTACT
Background2	chr04	S4_26071639	26491919	28906959	GTAGCAATGTCTGAAGTGTAAACTATGCAGGTGGAAGCTCAGGACGCCCTCATTAGCAACG/ATTTCAAAGTTTTGTGATATAGCTGAAGCATTGTGCCAGACAGAAGAAGACCAGTTGAAG
Background1	chr04	CMPSNP607	30221393	29055639	ACAGATTTGACCTTTATTTTGTGTTTGTAGGCAACTTCACATATGCTTTCGTCTTTGAA[T/C]TTTGTTCCTGATATTGACACAAACATTTTGATTGGTGGATGCTCTCTCAACACCTTTCCCT
Background1	chr04	CMPSNP677	31017147	29837406	GCATATTCTACATTTCTTCCATATTCGAAGAAGTGGGGACTTCATACGGCTCAAGTATT[C/G]GTAGAAGATGGCTATGTTCAGTTGTATATTTTCACAGGTTTCTCATATGTGGCACGGTTAT
Background2	chr04	S4_28878743	30071802	30408596	AGGGTCCCGAAGTTTGCACAAAAACTACTAAGCAACCTACATGCTCAAGGAGCTCTTCTTC/TGTATTCCTTTTTTATATCTTTCTAGCTTGATGGAGCTGCATGTATGATATGCATTCCAT
Background1	chr04	CMPSNP24	32259279	31056842	ATTCCACCGCGGATATTGTTATCCGACAAGTCCAGTCGGAGAAGTCGCCTGAGTGACGA[T/G]ATCTCCGGCGGAATCTCGCCGGAGAAGTCATTACCGGAAAGATWCAACAGCTTAAGATTCG
Background1	chr04	CMPSNP808IR38B	32982373	31764510	GAAACATGTGTCGTGGAGGTCGTATGTTTGCTCCGACTAAGATCTGGCGCCGATGGCAC[A/C]GAAAGATCAACGTAAATCAGAAGAGGTACGCTGTTGTTTCTGCCATTGCTGCTTCTGCTGT
Background1	chr04	PS_07-E07	33352512	32126556	CTGACCTGTGCAATTTACTGTACAAGAACTATGGAACAACCATGGCAGGTCTCAGGGTA[T/G]AGCTTCTTGAACTAATTACTTGTATTAAGAATGCTTAGAAGAAGTGTAGAACAATAATAAC
Background1	chr04	SC51-3375	33902565	32670633	AACGTCTTGTTTAAGTCGTGAGCGAGGAATGGAAGATATACGCGTTTCAGTTTTGGCAGATTATAAGGATTACT[T/G]GTCAATTATGAAACAGGAAGAGGTATCGTGTGTATCGATTCTTTTTGTTT
Background1	chr05	CMPSNP898	259320	256610	ATGCACTCGAAGCCACCAAAGAAGAGGCGAAGTTGTTGCTGCAGGTGCCTGTGTTGGAC[C/G]ATCTCGATTTTAGTCCTTCTTCTGGTTTTGATCGGAATCGTCATCGGAATCCTGTACCTGG
Background2	chr05	S4_30406068	31599268	379993	CTCAACAAATAATGAACATGGATTGGATTCACATCAGGATGCCATACAAATATTTGTTCGC/TGCAGCAACTTTCTCAGAGAATGATGAACAATTTACTTACGAAAATTTCAAAAACTGGTG
Background1	chr05	CMPSNP387	1252870	1260621	GCCTCAGATGCTGTCATCTCTGCTGCGACAAAGGACGCCCTTTCGGCATTAAAGAGCTC[C/G]TAAAATGACTGCATTGGTTGGTTTCTTGTTCACTAATTTTGTTGACACGAAAACAGGTTTC
Background1	chr05	CMPSNP437	1693033	1711810	GTAAGCTGTATTCCCAGACTACAATCCACATTGCCCCCTCGGTTTCTACAACTCGATGT[T/C]CTAATGGCACAATCCTGATTATTAAGGCAGACATAACTAGATCTCGACTTACCTGAGCATG
Background2	chr05	S5_384896	384219	1711810	CTCCCACACCTCTACCACCCAATTCTTCTACTCTAATTTATGTATAACATCAGCAGACACT/GTTTCCATTTCACTCTGTTGTGGTATGTCAACTCTTATTGTTGCCTCAAACTAGTAATTC
Background1	chr05	CMPSNP726	2371705	2373146	ATGCTGGAAATAACAACTTCATTCCCACCATTGCAAGAAGCAACTTCTTTCCATATGGT[A/C]GGGATTTCGCTGGCGGAAAGGCGACTGGGAGATTTTCTAATGGAAGAATTCCGACAGATTT
Background2	chr05	CMPSNP437	1693033	4459770	GTAAGCTGTATTCCCAGACTACAATCCACATTGCCCCCTCGGTTTCTACAACTCGATGT[T/C]CTAATGGCACAATCCTGATTATTAAGGCAGACATAACTAGATCTCGACTTACCTGAGCATG
Background1	chr05	SSH9G15	5908586	5781400	GTGCAGCTTGTGATCACATCCGTGATTGGGTGCTTGGAACTCCGGAGGTTGGTGATTTT[A/G]CTTAAGTCTTTTCAATTTCGTGGTTTCAAATGCTGAATTTTGGAGCTCACTTGAACTTAAT
Background2	chr05	S5_4258377	4257064	6730392	CAATGGGGTTTTCGAAATTTATGGTGAGAACAGAAGGATAATTCCAATTTCCCAACCCCAG/ATTTTATGGACTGCTGCATTTACCCTTTCGTGATCTCTACGTTTCCGATTTCAGTCTGCG
Background2	chr05	S5_6829809	6842337	9357079	TGATGTTTCGGAGTGGAACCAATGGAGGGTTCTGACCTGGTTTGGTCGAGTGAAGTATCGC/TCGAAGTAGCTGCCGGATGTTGGCTTTCCGAGGATGGGGTATTGAAGGAACTAAGGTAGT
Background2	chr05	S5_10274516	10286658	10212280	ATCATTCATAATGCTAACAATATATATACTTACATGGACGCCATCGATGACGCAGCGATCT/ACCAACGTCGAAAGGGTGCATGACAAAGACGAAGATGATTGATTCAAAGATGGTTTTGCA
Background1	chr05	CMPSNP788	11889011	12024140	TGACCAAGCCAACCACTGCTGTTAAGAAGTTAAGTCCTCCTTTGTCTTCCATGACAAAT[A/G]CATTAGGGAAAGAGTCATGTGCTAGGTGTCAGCAAGGTTTCTTCTGTTCAGACCATGGTAC
Background2	chr05	CMPSNP788	11889011	12024140	TGACCAAGCCAACCACTGCTGTTAAGAAGTTAAGTCCTCCTTTGTCTTCCATGACAAAT[A/G]CATTAGGGAAAGAGTCATGTGCTAGGTGTCAGCAAGGTTTCTTCTGTTCAGACCATGGTAC
Background2	chr05	S5_14880205	14893167	14970755	TTCTTTGCGAATTCCTGCTGCTCCCGATGCATAATTTACACCTTGAGCAATATTGAAACCC/TCTTGTATTCATAAAAGGTGGGATATAATTCGAAAAGTTCAATTTTTCAGCTGCAAACGT
Background1	chr05	CMPSNP1005	17254625	17205833	AGATTAAAATTTGTTTTCCCATCTTTCATGGTCAGAGGCCTTATACATCTTCAAAGCCT[C/G]GAGATTAGTGAATGTGGCATCATAGAAACTATAGTTTCGAAAAGCAAAGAAACAGAAATGC
Background2	chr05	S5_17623333	17638968	17960476	AAATGATGAAGGATTTGCGTTGATATGCCCAGCTTGTGGTCTTGTAGCCAAAATTCTGAAA/TTTTCGTTTCCCGTAATTTCAGAGGTAGCACTTTTAGAGCTGCCTAGCTCTTCATTCAGT
Background1	chr05	60k41.243	20322210	19612771	AGGTTTGTGAATCTTATGGAAGGACATATATGGCTTGAAAGTGAAGGTCTTGGAAA(A/G)GGATGCACGGCCACTTTTATTGTAAAACTTGGAATTGCCGATCAATCAAATGAATCAAAGCTTCCCTATACATCAAAAATTCATGAAAACAGCATCCATACAAGTTTTCCTGGACTCAAAGTC
Background2	chr05	S5_21666437	22650963	22544051	TTCTCCTTCTCCTCTTTCTCCACGCACGCAGCCCTCCCTCTTCACCTGCCAATTTCTTTAC/TTTTTTCCGTCCGCCCATCAGACCAGCCACCGCCGACCATTACGTCTTCGCCGCTGCAGG
Background2	chr05	S5_23045196	24029371	23853758	TCTACAGAGCTTGCCAGCTAGGATTAGTTTGTTAGAAGCTGCAAGAGATTGAATTTCGAGG/ACTTTCTTCTTAAGTTTGAATTTATTTCCCTAAAGATGATTATGTTTTTATATATAGGTG
Background2	chr05	S5_23380459	24365016	24192281	TCCGTTCGGAGCAAAAACATAGGATTTTAGTCTTTCAACGTGGCCCCGCATCTTCACAGCC/TGACGTACGAAGTGCAGTATACTCTGAAGCCCTACGAGCAGCTGCACAAAGATGAGTTTG
Background1	chr05	CMPSNP464	26625760	26405006	TCAGATATACCTGCTTGTTTGGCCGTTGGCCGTATTTTAGCTGAGAGGGCTAGAGAAGC[T/C]GATGTTTATACCGCTAGTTATACTCCTAGAGAGAGGGACAAATTTGAAGGCAAAATAAGAG
Background2	chr05	S5_25653869	26640405	26419649	ATTAAAAATTATTTTTGATATCCCATGTCACCCCATTCAAGCATGCAGCAGTCAATTGTAA/TAATATTCACGGTCAACACATGCACAAAGTAATAATAATAAAAATGAATCGCATAAGAAA
Background1	chr05	CMPSNP1155	27111204	26886215	TGCTCCGTTCTTCTTCTTCTTCTTCTAGGGTTTTAGGAACCACACTCACAAGCCCACTT[T/G]CTTCGTCTTTTAGAATTCTAGGAACCACTCTCACAAGCCTTACATCAACATGGCCCCCGAT
Background2	chr05	S5_26893655	27880002	27644880	GAAACAAGAAACAAGCAAGCTGATTGTTAGATAATTGTCTAATAGCAGCGGAGTAGGTCAG/AAAATATTAGCCTAATCTTTCACCTGTAATAGTCTGGATTCGGTTCAAAGGTTGTCGTGT
Background2	chr05	S5_27213395	28199632	27977320	GATCTTCCCCTAGTGAAGATTGAGGCCCTATGCAGTCGCGTGGTGTAGAGCTAGCAGCACC/TCGAACAAGGAGAGAAACTACAGCACATGTTTTAGAGTATGTTGGAACTGAGGCACCATG
Background1	chr05	AI_13-H12	28262505	28039739	AGATCATTATTTACTCCTTTTTCTTTTTCTTTTACTCAATAATTCATCCTATCATTTTT[C/G]TTCACTTATTATTATTACTTGAACAATGAATTATACTTTACCTGAGGATTTCTGACGGCTA
Background1	chr05	CMPSNP735	28870979	28631765	TCCGAGGTTTTGTGGGATTTCGCCGGCGAATTGGTTATTGTTGAGGAAAATGGCGTCTA[A/G]TCCCATGTAAAACAAACTTTCCGGGATTGCGCCGGTGAAGGAGTTGAATCTGAGGTCCAAA
Background1	chr06	CMPSNP925	699936	688728	CCCACAAGGGTTTTGCTTATCAAGAAGCTTACAAGGAAGTTTACTTTTGTTATCTTCAG[T/C]ATTCAATGCTGGGGTTTCTGGAGCTCTTACTTATGATGAGGCTCTCCAACAATCTATGACC
Background2	chr06	CMPSNP925	699936	688728	CCCACAAGGGTTTTGCTTATCAAGAAGCTTACAAGGAAGTTTACTTTTGTTATCTTCAG[T/C]ATTCAATGCTGGGGTTTCTGGAGCTCTTACTTATGATGAGGCTCTCCAACAATCTATGACC
Background1	chr06	CMPSNP218	1370773	1351257	GTGTTTGAGAATGAACCTGAAATCCCCGAAGAGCTCTTTAATTTTGATAATGTTGTGTT[A/G]TCACCACATGTTGCTGTTATGACACATGAAACTTTGGTGGGATTGTCTAGGTTGGTGGTGG
Background2	chr06	CMPSNP218	1370773	1351257	GTGTTTGAGAATGAACCTGAAATCCCCGAAGAGCTCTTTAATTTTGATAATGTTGTGTT[A/G]TCACCACATGTTGCTGTTATGACACATGAAACTTTGGTGGGATTGTCTAGGTTGGTGGTGG
Background2	chr06	S6_2071229	2070702	2029531	TGTTTACTTTTCAAGGAGGTTCATCCATGCCAAAGTGATGCATCGAGGAACAAGCAAGGTC/TGTTTCAGCAGCAAGCACCAATTGCAAGGATTTAAGGTATTCATTACCATCACCCTCTGA
Background1	chr06	CMPSNP571	2892625	2858212	CCACTGGAGAACCGCCTTCCACCGCCGTCTCCTCCTCCACACCCTCTTCAACTCCAACC[A/G]TCACAGCCGTCTCTCCTTGTACAACGGCGGCCGAGATGATCAGAACCGGCCGCCACCTCTC
Background2	chr06	S6_3755014	3754884	3680131	CCACCGGCCAACGGTCTTCCCGCCACCGAGAGCTGCAGAAGCGCCGGAGGTGCCATTCACG/TGTGGCTCTCAAATGGGTACTGAAAGAATAATTGGAGCGGTAAAGCTGCACGGATTGTTG
Background1	chr06	CMPSNP433	4135988	4073482	CCACATTTTTGCCGGATTGAGGACAAAGAAATTGAATTTTACAATGATTTTCACATAAT[A/C]GCACTTGGTCTTGATTCAATTGAAGCTCGAAGTTACATCAATTCTGTTGCTTGTAGCTTCC
Background2	chr06	S6_4459110	4458640	4396248	AGCAAGACTAACATCATTATTGTCCTGCTTTTTTCCATCACTTCTTACTTCTGTACATTAT/CTATGAATTTTGGTCGTTCCTGTCTTGATGTTTACTTGTTTAGTAAGCTGCACATGCCTT
Background2	chr06	S6_5265364	5264791	5188045	CGTTGAGGAAGCAGTACCAGAGGTCCAGCCCGAAGTGGCAAGAGTGGCGCCATCTAGTCGG/CCCCACCACTCAGGCTGAGCAGCAGAGGCCTGAGACGAGAGTTCATAAACCAGCTGACGA
Background1	chr06	CMPSNP3	5925611	5907302	ATACCACTGTTCAATATGCTCTTCCTCAATCCACTCATCCTAATCCTGCTCTGGATTCT[T/G]CCCAACAGGCGAATCCCTCCCCGGTTTTCCTTTTTCTGCTTGATACTTGCATGATCGAGGA
Background2	chr06	CMPSNP3	5925611	5907302	ATACCACTGTTCAATATGCTCTTCCTCAATCCACTCATCCTAATCCTGCTCTGGATTCT[T/G]CCCAACAGGCGAATCCCTCCCCGGTTTTCCTTTTTCTGCTTGATACTTGCATGATCGAGGA
Background2	chr06	S6_8944012	10020457	9124480	ATAAGGATGTTGCTGCCGTAATAGCAAATATAATGAACTAGATAGAAAGAAACCTGTATCG/AAACCACAGCGTTCTTGCACACACACAATGATCAAAAGGATAAAAGAGCAGAGGAGAGAA
Background2	chr06	S6_11894721	12971374	12057378	TTACAACAACCCCGAGCTTCAGCAGCTCGTTCAGAACAAATATTTGACTGAGTTGTTCCAT/CGACAGCCTTGGTTTTGGAGCTGCTAAAATGATCAGGTTTAGCCCACTTCTTTCAATACC
Background1	chr06	CMPSNP292	14605002	13848146	TCCTCTCCAGTTCCCCTCTAAGTAAGTCTTCCCTGTTCTTTGTTCCTTCCCCATTAATT[T/C]CTTCCTCAGTTCCTCTCTCACGGTTACCCCCACTGTACAATACACTCCATTTCTTTTTCCT
Background2	chr06	S6_22913197	20833471	20009920	TAGAAATGGTATCTTCCACAGTTGGTTGATCAACATAAACCTGTTGGAATCGGCGCTCCAG/ATGCTGGATCCTTTTCAATGTACTTCCGATACTCATCCAGCGTTGTGGCACCAATACACC
Background2	chr06	S6_20188239	23558498	22636239	TGGTAAACTAGCACCTGAGTTCAAGAAAATTTATTAGTAGTAGAGGACATTCGACTCGACG/ACTAGGATTGTTGTCAAGTAATCGAGTACAAAATGAGCAGCACACCGATCAACCTTATCA
Background2	chr06	S6_24351336	30300874	28885193	CTTTGCTCTCTCACTTTCTTCCATCCCCAAATCCTCCTGCATCTGTTCCACCCACCTTCCA/TCACCTTCACGGGAAGCTTCGCTTTGGTGACAACCTTGAAGACGAATGGTTCACTGTCTT
Background2	chr06	S6_29306924	31269538	29484141	TGTGTAAATTACTTCCACTTTGTCTACTTCTTCGCTGATGAACAGAGAAAACACAATGTCT/AGCTATGGCTTGCGCTTCTTTTGCTGTGGGTAATGAAACACCGCTGCAGCCGGTGATGAA
Background1	chr06	CMPSNP295	32007462	30220220	CACCGGAAAAACAATAACCCTTGAGGTTGAAAGTTCTGACACTATCGACAATGTAAAGG[C/G]CAAAATTCAAGATAAGGAAGGAATCCCTCCAGACCAGCAAAGGCTTATTTTCGCTGGAAAG
Background2	chr06	S6_35913373	32761026	30512722	GGTGTTGTTGGCGTGAATTCCACTGATTTTTGCAGCAACAAGGATAATATATCGAGGTTTT/CTGATTAGCAAAGAATGATTTGACATTGGATTGGTGAGTTAGTCAAGCTAAGAATGAGAA
Background1	chr06	CMPSNP378	33691708	31022422	TGGGAGTTGCGTGATATGAGCTTTTCCACCCGCAAGTATTGATTCGATCTCAAGTTTGG[T/C]GAGTTAATAATCTATGCGTCTTATGTTCGTATAGAGATTAGTCGTTGTTTTGTTTTGTTKT
Background1	chr06	AI_13-F02	33691708	31417453	ACCTGTTTTGTGCTTTAACATTACCATATCTTGAAACAGCAATTTTACTTCATTGTAAC[A/G]AAAAAGTTATTTGTTTTTCTGTTTTATAAATCAGAGCTTCAAGGGATCGATCGTACGATAT
Background2	chr06	S6_34556735	34117372	31836998	GGATTGTTTTGGGAAATTGACGATAATGAGGAGGCTGCTGCTAATTCCAACCCTCCGAATC/GTGGCGGGAGAGAGCACGGTCGGCGTGCGTGTGAATGAAACTAATGCCGACCCATCCTCG
Background1	chr06	A_38-F04	34965067	32696617	CAAAAAGTTTCGAAGGAATCGCATGTTTCTGAAGCTCTTGATAAGCTCAGAGAGCAGAC[T/C]AGAGAGGCGGTTAAGGGGCTTGAATCAGTGTCAGGTCCTAAACCTGGTGTGAA
Background1	chr06	CMPSNP1038	36382388	34235203	AGCTCGGCCAGGTTGAAAATTGAGGAGATGTTTGGGAGGGAGATAAGGAACATGATAGC[A/G]TGTGAAGGAAGGGAGAGGTATGAAAGACATGTTGGATTCAAGAAATGGAAGAAGGATATGG
Background1	chr06	CMPSNP1021	36413297	34265441	GGCACCTGTGCTAATGATGCTGACCAGTCTTGTGCTGCTGAAAGTGGTTTTAATGATAG[T/G]GTATCCATTTCACCGGCTGCTAAGGGAAAGGATTTAAGTGGAGAAGCTGTGAATTCACCTC
Background2	chr06	S6_32739009	35935406	34976827	AACAAAAAGATGAAACTAAAAAGAAGAAAAGAAGATAGCCGCATTGGCAAAACACAAAAAT/GTTACAAAAGGAATTAACGAAACAAACCAATTTTTCTCCATAAAATTGGTGCAATAGCAT
Background2	chr06	S6_31564408	37109574	34983312	TGAAAGAAGTTAGCAAAGACTATCTTGCAGCCACACAAACCATCATCAAACCTTTTGATCG/ATCATATTTATTCATTATATGTAGCCTTTCATTTCAAATTAGTACGACCCTCTACTTCAA
Background2	chr07	S7_14577	14692	14098	GCTGTAACGAGTCAGAAGGCATCGACGCTTGAAAAGAAGGCAGCAACAGCCCATGGATGTG/ATGGCTCCAACTAGATTTGTGGTGCGTGGATCAGCAGCTGAACAAAAGGGTTATGTGGTT
Background1	chr07	AI_05-F11	913762	894586	AACACCATTTTGTCTACTAACGACAGGGAAACCAACAGAGAATCATTGAGCCACTTGTT[C/G]ATGATCGAACTTCATGGATGGATGGATGGATTGCTCGYGTTGTGCATGAACGTGATTATAA
Background1	chr07	CMPSNP301	913762	1050248	TACATTCCGGACTACAAGCAAGCATTCGAACACTTCTGTGTTCACGCAGCCAGCAAAGG[T/C]GTATTGAATGAATTACAAAGGAACCTTGAGCTTAGTGAGAGTAACATGGAAGCTTCTAGAA
Background1	chr07	CMPSNP249	1345216	1347709	CTCTGGTTCTGTTGCAATCGATATCGATATCCTTTCCGATACTCGATTTTTAGTTCTCA[A/G]TGCCGCCGACCTTCTTGTTCATGATGCTTCTGTCTCCTTCGCCAATCAGAAATCCTCCAAG
Background2	chr07	S7_2155876	2156402	2117574	CTAGATCATGCACGAAAGGTTAAAATTTATCCCACTCATTTACTGTCGTGTAGTAGTTGAA/GCTCACATTTTTCTTAGAAGGGTGCTATTAATGCAGATGGTACCAATAGGACACTTATCA
Background2	chr07	S7_3435720	3436162	3381251	AAGGGAAGTGGCTGCCATGGAGAAGGAGGTAGCAGCTATGCGTGTGGAGAAAGAGCAGGAC/GAACAGGGCAAAGCGATTTGGTGGTAGCACGAAAGGCCCCGTTAGTGCAGCACAACTGCT
Background1	chr07	CMPSNP579	4188767	4016403	TTCCCCCGTTGCCGTAAACACTGAACTGAGCTTCACAGTCACGTCATTGTCGAAGTTTC[A/T]TTCATTCATTCTTTGTTTGGTCGTCGCCGAGACATAGAGAATGCAGTCTCTTCCATCAGAT
Background1	chr07	CMPSNP262	5136564	4927617	TCACAATATGGCTGCCGGAGACCGGTCGACATCCGCCGCGCCGCCCAATTCCAAAGAGA[T/C]CCGCTACAGAGGCGTCAGAAAGAGGCCGTGGGGTCGCTACGCTGCCGAAATCCGGGACCCA
Background2	chr07	CMPSNP262	5136564	4927617	TCACAATATGGCTGCCGGAGACCGGTCGACATCCGCCGCGCCGCCCAATTCCAAAGAGA[T/C]CCGCTACAGAGGCGTCAGAAAGAGGCCGTGGGGTCGCTACGCTGCCGAAATCCGGGACCCA
Background2	chr07	S7_7508740	8039233	7377556	CACCACTTTTGTTGTGTTTCAGAGCTCAATTTTAGGGAGAAACACTGAGGAAGGAATGCAT/AGATTATCAAAAAGTTGCAGCGATGGGCGGAGAAGGTTTTGGTATATCTTCCTTTCCCTC
Background2	chr07	S7_10821741	11353012	10690512	CACTGTCCCCTCCCCCTTCGAACGGCAGCACCTCGTGGATGCTGTGCTCCAGCAGTTCGGG/ACCCACACGATTCAGCCGTAACGCCCTTTCCCTTTTCTTTTTCCCTGACCTTCCACGGCG
Background1	chr07	CMPSNP1009	13491864	12764478	GGTGAAGGAAAACTTATATATTTTAGAAACACTCTTTCATTTCCACAGTCTCTCTTCCG[T/C]TCTATTAGCACGCTTGAGATGACGACCGACATGGGACCTCCACCGCCAAGAAACACTTTCT
Background2	chr07	S7_14797673	15344018	14646374	GTTGTACTCTTCGACGAAGCTGCCAAGCGCTATGCGACTGGAGAAATTAAGTGAGTGTGCA/GTGAGGGGAAGAAATGGCCATGGCGTAGAGAGGATGCGGAGAATCGTAGGTCGCCAAGAA
Background2	chr07	S7_16938099	18470730	16865802	CACGCTCATGGTCTTGAAGAAAAAAGTTTGTGTATATGTTGTGTTCTCACTAAGATTATAC/TATGTGTGTGCTTGCGATAATCTTTGTTCTTGATTGCATGCTCCTCTATTCTTGGCAGCG
Background2	chr07	S7_21032475	22566046	20796421	CGCATTTGCTTATGACAAGGTAATATATTGAATCCACTTCTCTCATTCTGTTTGTTAGACA/TGTTTATTAGGCAGCTAGACTTCAGAGGACTCGGAGCACCTACAATTTTTTTTCTTATCT
Background1	chr07	CMPSNP287	22793546	21014786	TCTTTAATCACCACCGCCGATTTTTCCCTTCAACCATTTGTCTAATTGGAATCCGAAGC[T/C]CCATTTGTTGTTTCTTCAAATTTTCCCTTTTGCATCATCATTCAATCGATTAGGCTTTTTC
Background1	chr07	CMPSNP56	25153931	22731285	ATATTATTTAAATCACCGTTCGTGGGTGCGTCCATTCGCGACTACTTACTAGACAATAC[A/G]ACTCTTCTACCCAAATCGACATATAGCTTTCAATTTGGCGCATTTGACTTTCCTATTCTTT
Background2	chr07	CMPSNP56	25153931	22731285	ATATTATTTAAATCACCGTTCGTGGGTGCGTCCATTCGCGACTACTTACTAGACAATAC[A/G]ACTCTTCTACCCAAATCGACATATAGCTTTCAATTTGGCGCATTTGACTTTCCTATTCTTT
Background1	chr07	CMPSNP465	27384271	25040036	TCAGGTCTCAGCGACCTTTCTAGAGTCACAAGTGTTGCTTCCTTCTTTGTAAGTCGAGT[T/C]GATACCCTTATCGACAAATTGCTTGAGAAAATTGGAACCCCAGAGGCCCTTGATCTGCGAG
Background2	chr07	CMPSNP465	27384271	25040036	TCAGGTCTCAGCGACCTTTCTAGAGTCACAAGTGTTGCTTCCTTCTTTGTAAGTCGAGT[T/C]GATACCCTTATCGACAAATTGCTTGAGAAAATTGGAACCCCAGAGGCCCTTGATCTGCGAG
Background1	chr07	CMPSNP415	28724771	26346968	AGGTATCCGAGTGGGTGATTCAATTGTAATTGATGGGGGAATGGCAACCTTTGAAGTTA[T/C]TGAAAAGATTGGGAATGATTTAAGCTGCAGGTGCACAGACCCAGGTTTATTTCTTCCCCGG
Background2	chr07	CMPSNP415	28724771	26346968	AGGTATCCGAGTGGGTGATTCAATTGTAATTGATGGGGGAATGGCAACCTTTGAAGTTA[T/C]TGAAAAGATTGGGAATGATTTAAGCTGCAGGTGCACAGACCCAGGTTTATTTCTTCCCCGG
Background2	chr08	S8_172108	170763	168433	TCCTCCTGAATTTTAGCAGCACCATATCTCAAGGGACAAGACTTGGATGGGAACTTTTTAC/TGTGAATCTGAGTCACTCAACTGCACCACCAAKGATAATCATACTTCAATACACAGTGAG
Background1	chr08	CMPSNP12	618918	596924	AAGCAAATTAATCCAGTTTTTGAAGCTCTCTTTTTAGTGGGTTTTGAATCTCTTGAGCC[T/C]TTAAATTTAGTGTTTGCCTCTTTGTTTGAGTTCGCTGCTAAAGGTCTATGGCGCTAGTTAT
Background1	chr08	CMPSNP766	1709984	1687312	AGTTCATGGTATGGCTATGAATAAACTTGGAAGGACCTACACATTTGGAGTGTCATCAG[T/C]TTGATTTGCATCAGGGTTTTGAGCACAACTTTTACTCTGTCCTTAATGGTAGAGGATTGTG
Background1	chr08	CMPSNP718	2719619	2684775	TCCTTCATCACCTTCTTGTATTCCTCATCCAGATCACCAATTTCTGACATGTTTGAAAC[A/T]GGAAGATGGCGTAGAAAAAAAGTGCTTTCCCAGTCAGTGTCGTTAATCTCAGTTTCCACTG
Background2	chr08	CMPSNP718	2719619	2684775	TCCTTCATCACCTTCTTGTATTCCTCATCCAGATCACCAATTTCTGACATGTTTGAAAC[A/T]GGAAGATGGCGTAGAAAAAAAGTGCTTTCCCAGTCAGTGTCGTTAATCTCAGTTTCCACTG
Background2	chr08	S8_4018348	4017541	3971427	ACTGGCGGAGTAGCGGCGGGAGTAGTAGTGGGARCAGCAGCCGGAGACTGGCCACCGACAA/CCAGCGACGACGGCGCAGATGAGAACGAGTGCGATTACGGATTGTCTACCCATTTCTACC
Background1	chr08	CMPSNP97	4062976	4016815	AGTCTTGGAGACGCCAAGAACTTCTCCGGCGTTTCACTTTATCGAGGCAAGTCGTTGCC[A/G]GGAACATTGTTGCCTTTTATTTACGCAGCTAATGCGAGTAACTCGGGTAATGGCAATTTGT
Background2	chr08	CMPSNP97	4062976	4016815	AGTCTTGGAGACGCCAAGAACTTCTCCGGCGTTTCACTTTATCGAGGCAAGTCGTTGCC[A/G]GGAACATTGTTGCCTTTTATTTACGCAGCTAATGCGAGTAACTCGGGTAATGGCAATTTGT
Background1	chr08	CMPSNP44	4425649	4410528	CCAACACTACCAACAAAAAACCCAGCTCTCTGTTTGAAGAAAGCAAGAGAGGGGGTTTA[A/G]ATGGAGCAAATAGAATTAGCGTTGGGGGGTCATGGCATGCCTTTGGTATCTATAGGGATTT
Background1	chr08	AI_21-D08	5349454	5317681	TTTTTCTACGTCTTGTGTAAATTTTTGAACTTCCTTTGGTGATGTGATCTGGCTAGAAA[T/C]GAAACTAAGGAAGGTAGAAAGAATTTATGGGTTATATTTTCTTTTTTCTCTCTTCGTCTCC
Background2	chr08	S8_5696709	5695551	5656266	TGTAGGGACTTGTATGCTGCCTACATAGTTGAAAGCTTGAGGCAGTAAGTTTTTCTTTTT[A/G/T]AATGCAATAAGAGATTGGCTGTTAAAGAAACAATTAGCAGCAAATTTACTGAGGCACAC
Background1	chr08	CMPSNP181	6342468	6306323	TCTGATAACAATCCGGCAATGGCTACCGGCGTTCATCATTCTCGTCATTCCGGTCAAAA[T/C]ATAAGTAGCCCTAAATCACGCCGCTCTCCACGTCCAGTGTCGTCGCCGTGGACTCAGATTG
Background2	chr08	CMPSNP181	6342468	6306323	TCTGATAACAATCCGGCAATGGCTACCGGCGTTCATCATTCTCGTCATTCCGGTCAAAA[T/C]ATAAGTAGCCCTAAATCACGCCGCTCTCCACGTCCAGTGTCGTCGCCGTGGACTCAGATTG
Background2	chr08	S8_8150236	9299005	8326491	GAACAAGATGAGTAAAAGAAAGAGCAAGACAGCAGCAAAAGAGCCAACCACAGCGCCACTC/TGCTTGTTGACAAAAATCACCAAACTGGTTGCATATTGCTAACCAATTTGTGCTTGAATT
Background1	chr08	CMPSNP281	6342468	8877993	GCTCGAAGGGTCGGATATGATTACGTTGTGGTAACTGATGATGGTATCTTTCAGCTTCT[T/G]ATGCATCATAGACCAACCCACAAGGCCATAGATCTCTTAAGTTGATCAAAATATCAACTTA
Background2	chr08	S8_9084237	10233174	9265542	TTAATAAAATCATGTATGTGCTTGTATATAGCAGCTACACTTTCCAATACGGTGCATGATT/GTGTTAAGCAAAATAGGGTGGAATTCATGAATGTTGCCAATGCCATCAATAACATGGGCA
Background2	chr08	S8_12954877	14379371	13138964	CTGGTTGTTTGAGCCATCATCCAATATTTCATCAAACCCACTTTGAGTCTTTCGATGACTG/AGTTTGTCTCCTTTTCCATTTGCTGCACACTCTTTTGATGCTAATTCATGTCTTACGCCA
Background1	chr08	F013	17760405	16601932	CGAAACTTCAATATATTTTTCACAGAAACTCCTTGTAAGAACCAAAATAGTTTGACAAT[T/C]CAAATAAACTATCCGTCCAGTTCAAACATTCTATCTTAGAATCAAAGGTACGAGACAAAAT
Background2	chr08	S8_17669333	19414533	18285267	GTTAGGATGGCCAGTGGTCCTAACAACACGTGGCAGCAGGAGAAAGGGAATATATATCTAA/GGTGTTGTTTTTCATCTTGATCATTATGCATTTTGAATGAACRTTTTTTCATTGTGGAGA
Background2	chr08	S8_22776572	24522619	23290831	AATTACTGCCAAACCAATTTAAGTCCTTGCGGAAGGTACACAAGCTTAGTACGAAGATACA/GAAGGCCCATGCTTGACACACAACATGCTTGGTGTTTGCACAGCCATGCACATGACTCGC
Background2	chr08	S8_25005552	26835338	25560976	ACTTATACTTAACTATGACTATAGTCTGGCTCTACAACTGATAATTGTGGTATATAATCAC/TTTTCTGAGTGTGGTTTATCCTTCGCAATCACATTTGCTTCTCACTTTTGAGGTCATTGC
Background1	chr08	PSI_25-H03	31418369	30067719	CCCTTCGATTTCCGCCTCCGTCCTTCGCCTCTGAACTCAGAACTTCTATCCAAGTAATC[C/G]CGTTATTCAATTATGCCGCCCAAGCTCGATCCTTCCCAGGTCGTCGAGGTTTTCGTCCGAG
Background2	chr08	PSI_25-H03	31418369	30067719	CCCTTCGATTTCCGCCTCCGTCCTTCGCCTCTGAACTCAGAACTTCTATCCAAGTAATC[C/G]CGTTATTCAATTATGCCGCCCAAGCTCGATCCTTCCCAGGTCGTCGAGGTTTTCGTCCGAG
Background1	chr08	CMPSNP1166	31418369	30432003	TCATTACCCTCTTTCTTCAACCTCTAGCCTCCTTGTTTCCGAGGCTGGTCAAGCAACTT[T/C]GTCACTGCAACTTTACTCGCAAACAACATACAAGGCGAAATTCAGCGATTTCTGAATTGGA
Background1	chr08	HS_39-A03	31836949	30971878	CGTACTCTTTCATGGAAGCAACATTATGGTTGCATCTGCAATTAAAGAAAAAAAAAATC[A/T]ATCAACTTCCTGACTTTTTCACAAACAATAAAAGAACAAAGGAATTGTATAGAATAACCAA
Background2	chr08	S8_30470679	32722126	31296781	AGCTACAGAATGAGGATGTAATAATACTAATCGACTGCGGAGCAACTCATAACTTTGTGTT/CGGAGAAGTTAGTCAAAAAGTTGCTTATACCAATCAAAGAGACAGCACATTACGGTGTTA
Background1	chr08	CMPSNP1066	32393174	32661390	ATCTCCAGAAATGGTACACGGTTTCCGTTCTCATTTTGCACTACTGCATCCACTGAGCC[T/C]GTCACCAGTGACGCCTCCATTGCATCATCTTCCACATCAATGGATAAGGGCGACGATGATC
Background1	chr09	CMPSNP553	121254	117330	TTCAATTCTAGTGGGGGGCGAGCTAATCTTGATTGAAGATGAACAATCACAGTCAACAT[T/C]AGCAACAGCGTCAATAACACCACTACTTCTACTTCTCCCCAAGATCTCGGATTGCACTTCT
Background1	chr09	CMPSNP173	593433	577848	GGCAGTTTCCTATAATCCTCAAAAGTCCCCTCTGCGCCTCTGATTTTTTATACTCTGTA[T/G]TTGAATTTGAAGATTCCAGGCAGTTTGGTCAGATTTCGATTCGTGGGGTTCTTCGGTTTTC
Background2	chr09	CMPSNP173	593433	577848	GGCAGTTTCCTATAATCCTCAAAAGTCCCCTCTGCGCCTCTGATTTTTTATACTCTGTA[T/G]TTGAATTTGAAGATTCCAGGCAGTTTGGTCAGATTTCGATTCGTGGGGTTCTTCGGTTTTC
Background1	chr09	P5.64	1404394	1365182	TGAACTCAGATTCGATATCTGCGACATGAAACGTATTGAATCCAATCGAACTAAACCAA[A/T]GGCAAACCCATTTGAATACACTGAAAATGAAACAATCTACAGATTCATCTCATTCACTTTA
Background1	chr09	CMPSNP152	1404394	1423446	CGAGCACCTAACCAATATCTGTGTAATAATTCCCATTTTTCTTTCATACCCACTTCATT[T/C]GATCATCTTTTTCACAACCCCGGATCTCTAATTCTTGGGAATTTGCCTCTTTCTCGATCCA
Background1	chr09	CMPSNP622	1459095	1754157	TTTCTCGACGACCTTTTGGGCGAGCGATACGTCAACCGACCTTCACTCTCTATTCTCTT[T/C]GCATCACTCATGGGGAAGGCTGCCAGTTACTTTCCACCAGATGATATGAAGACCTTATCAT
Background2	chr09	S9_1887200	1886917	1853969	TGTCTTGAGATGCCATAACTGTAAAGCAGCCACAGACAAGCAAACTCCGAGTGATAAGATA/GCTAAAAGTGGCCATCTTTGTATTTGTTGATCTATTCAGTAGCTGCATTTCTTCCTCCCT
Background2	chr09	S9_4014494	4017434	3970763	CGAGACCGAAGAGCGTGGCGGCTAGCGTGAGGCCAGAGAGGCCGAGGAGAGTGCCACCAAC/TGGGGACGAGGGTGACGACGGCAATGATTTTGGAAGCGGAAGGGCCGCCGCCGCTGCCTT
Background1	chr09	CMPSNP1077	5059384	4993957	GGTGGTGAAGATTTTGACAATAGATTGGTTAACCATTTCGTGCAAGAATTCAAGAGAAA[A/G]AACAAGAAAGACATTAGTGGAAACCCCAGAGCACTAAGAAGATTAAGAACAGCTTGTGAAA
Background2	chr09	CMPSNP1077	5059384	4993957	GGTGGTGAAGATTTTGACAATAGATTGGTTAACCATTTCGTGCAAGAATTCAAGAGAAA[A/G]AACAAGAAAGACATTAGTGGAAACCCCAGAGCACTAAGAAGATTAAGAACAGCTTGTGAAA
Background1	chr09	CMPSNP320	8776233	8630669	AATTTGAAGTAAGTTTGATCACCGAGAAATCAGGCATATTTTCAAGTTCGAAGCCACTG[T/C]TGGTGTTCACACCCACAAGTGCAGGTTCATATCCTGTCATTTTGTTCTTTCATGGCTTCAG
Background1	chr09	CMPSNP144	15193475	14805916	AGCTTTCAAGACGATGATGTCTCAAATGAATTCTCAAAACAGTCCGATGAGTAATCCTA[A/C]ACTTTCGTCTGGATCACCTTTTCCAATACCTCCGACATTTGCAACTGGCACGACAGTTACT
Background2	chr09	CMPSNP144	15193475	14805916	AGCTTTCAAGACGATGATGTCTCAAATGAATTCTCAAAACAGTCCGATGAGTAATCCTA[A/C]ACTTTCGTCTGGATCACCTTTTCCAATACCTCCGACATTTGCAACTGGCACGACAGTTACT
Background2	chr09	S9_15773062	16904017	15745806	ATAAAGCTTCTTCAGGAGAATCTCCATGGAATACGGCTCTTTTCCATGATGACGGCGTAAA/GTTCTCAGTAAATTGCATTAAAGTCCAAATGTCTGTCTCAGCTGCTCTCTCAGCTCCATT
Background1	chr09	CMPSNP1035	21103363	19845624	ACTAAGGGAGCTGTCATCAGCAAACATTCTAAGCCCATTCATATCACAGGAAAAGTGAT[T/C]ATCGTTTCAGCTAGGGGCTGAACCATTTTGTCCAAAAGCATAAGCACAGCGTACACTTCAT
Background2	chr09	S9_20412652	21547871	20281285	CCCACTGCTCGACTTCATCGAATCGCCTCGTTTCCGGTGGCAGCGTCGAAACTTCTTTAAC/TCCAAACCAAAATTTYATCTTCCTATCGCCATGGATTTCCATACCTTGTCAAGGAGAGAG
Background1	chr09	CMPSNP159	21676053	20411795	CAAAAGCCATAAACTTGGAGTAGAAGAAGAGAGAATCCAAGCAAACGGTAAATACAAAC[T/C]TGTGATGATAGCTTCAACACCTCTGCCGCCATGGCAGCCACCGCTTCTAGCTCCATTGAGA
Background2	chr09	S9_21827414	22963012	21677620	AACCCAACCTGTACTCAAATTTTACGAGCACACAGCTGCTGTTAAAGCTATAGCATGGTCC/TCCTCATCTTCATGGACTACTCGCATCAGGGGGTGGAACTGCCGATCGATGTATTCGTTT
Background2	chr09	S9_22254315	23390194	22097871	AGAAGAATGCTAAGGTATGCTGATTAGTTAATGTTGTGTATCTTTTGTGAACATACTACC[A/G/C]GTGAACGTTCTATACTTTTTCCAACTTTTCTATTTGTGGTTTTGCAGAGCAGCAAGTCT
Background1	chr09	CMPSNP1133	24185886	22885619	TCAACCGATTATCGTATTCTCGCCGCCGATCGCCTCAAGATCAAGGCATTCTTCGTTCG[A/G]TTTTCTCATCTCCAACTCTTGGATCCTCCACCGGAGTCGCTTACTCTCTTCTACCTCCCTC
Background2	chr09	CMPSNP1133	24185886	22885619	TCAACCGATTATCGTATTCTCGCCGCCGATCGCCTCAAGATCAAGGCATTCTTCGTTCG[A/G]TTTTCTCATCTCCAACTCTTGGATCCTCCACCGGAGTCGCTTACTCTCTTCTACCTCCCTC
Background1	chr09	CMPSNP890	24640073	23346046	TTTTACCAACCATGGCCACTTCACTCATCGCTGCCCTTTCTTCAAACCTAAAACTTCCT[A/C]TTCTCTCTGCAATTTCATCTTCCCCTTCAACCTTTCGACTCCAAACCCAAACCGTTCCATT
Background2	chr09	CMPSNP890	24640073	23346046	TTTTACCAACCATGGCCACTTCACTCATCGCTGCCCTTTCTTCAAACCTAAAACTTCCT[A/C]TTCTCTCTGCAATTTCATCTTCCCCTTCAACCTTTCGACTCCAAACCCAAACCGTTCCATT
Background2	chr09	S9_24030886	25166117	23861161	GCAGCGGAAAAGTGATACAACTATTGGATTTGGTAGTAAGAGATTGAATTACATCGACTCG/AATGAAGTACTGAAGGAGGGGAARAAGGGCCTCCAACATATCGGGTTAAGTTTGTGTTCT
Background2	chr10	S10_16453	16445	16919	TCGGAAATGAGCATGAATTTGCAGCAATCAGCGTCTGTGAAGCACAAGCCATCGTTCTCCA/GAAGCGCGTATCGATTCCTGGGAAAACTGCTTGTGATTTCAGAGAACGGAGATGAGAGTT
Background1	chr10	psi36-839	440777	436718	TAATTTTTTAAGAGTATTTTAAACAATTTTCAAAACAAGAAGAGTTTGAACATAAATGA[A/G]CTTTTTCAAAAATATTTTTTTGAGGTAATAAATAAATTTCATTCTGATTTAAAATTCAAACATC
Background1	chr10	psi36-10864	450775	446713	CGTTAATGAGTTACCATTGTTGGTTGTAACAGTTTGTAAAACAGCTTGATTGGCTTA[A/G]TCCATTTAAACCCATTATATATAGGGCATTCATCACTTTGATCTTTTTAAGTGGAGTTTGTTACTCGATAAAAC
Background1	chr10	CMPSNP172	1173990	1161117	AAGGCGGTCGTCATTTTATCGTTGAATGGAGCGTTGGCATCAGTCTTCTCTCAGATTGC[A/G]TCGCTGCATACGTTAGCGATGATAATTCGGATATTGTTGCAACTGATACTATGAAGAACAC
Background2	chr10	S10_1291780	1292257	1278884	AGTCGGCTATCGCCTACTGCTGCCGGAGCCGGAGCCCCGTCGGTAAACAAATAATCAGTGT/CGATGAAGGGACACCATATCAGCCGCCATGATTAAGTCTTCTTTGTTAGAATGCATAATT
Background1	chr10	CMPSNP528	1722779	1703499	ATGGTTCTGGGTTTGGACATGAAGTAGACAGTAGCAACGAAGATGATGAAAAAAGAAGA[A/G]CAGAGGATTTGGATGAGATCAAAATGGAGAGATTTCCAGAGATTGAGAATTTCGTCAGGAC
Background2	chr10	S10_2206450	2206788	2180159	GTTAAATTCGTTCAGCAGCCTCACACTTCTGTCCAGATGCACTTCGTCATCCACAGGCGTC/ACAAATGCCTGACAAAGCTGCCTCAACTACCTCTTCCTTCTCATTGTCCAAAATGTCAAT
Background1	chr10	CMPSNP65	2226894	2200149	ATTCTAGATATTAGGATTTTTAATACGGATAGGCATGCTGGGAATCTCTTAGTTCGGAA[A/G]CTTGATGGAATAGGAAGGTTTGGACAAGTGGAGCTTATTCCTATAGATCACGGTCTTTGTT
Background1	chr10	CMPSNP892	2226894	2642278	CTTTAAATTGCGCCGCTTGTGGTTGTCATCGGAATTTCCACCGTCGTGAATCGGACGAT[T/C]CTTGGCCTAACCGTCGTTACTACCCATATCGTCTTTGTGCACCGCCGTCGCCGAGGTCGAG
Background2	chr10	S10_3649694	3649826	3611284	CCAAACAAGAAAATCCCCCAAATAATCCCTAGACGACGGCAGCTGATTCGTGGTTGACCAA/GCTTCCTTTCTGGTCTTTGTCTTTGTTCTTGTCACTCCACGTTGCTGCGTAGCTGCATCA
Background1	chr10	CMPSNP762	3983992	3940980	GACATTAATGTCCAGTGAAGAGTTGGGATTAGATTTTGAGAGTAGGTGTAGTTATTTTT[A/T]GCTGCTTTCAGTTTCAAAGAACCTGATGTAAACAGTTATGAAGATGAAGTTCTTGCAATTT
Background2	chr10	S10_4381277	4381137	4332833	CATCAAGGTCTAGAAGTAAAGCACAGCAAAATTAGTCCGTCAGCTTTTTCTAAGAAACAAG/AATACGGAAGCAATTGTAAATGAAAGAAACAAAYTAGGCTTACGCGCATGTAGGCAGCAA
Background1	chr10	CMPSNP671	4747687	4689896	CGTCCGGCTGATGCATAAAAAGACCATGATAAATGATGTAGCCACTATTTAATTAGGTT[T/C]TGGATCTGTGGTTTCCTTTTACTTCTGTTTTCTTTAATCCTTTCTTGAATTGTATGAACAA
Background2	chr10	S10_6255167	6737351	6219084	TTTTCCAGTGGCACAAAAAGAACAGCGCAGAGGGCAGCCAACCTTAATGTTTGAAATTCAG/ATAGAAATTTCACTTTAAGTCATGATACCATAAYGAGTTGCAGATAATACCATGTCTAGT
Background2	chr10	S10_13758545	10581927	9986021	GGACATAGAAATTAAATTCATATTTGTTTGTGTCTCAAATTCCTTATGTTTGCAAGAAGAC/TGCCAAACTGGACATGGCCAAATCTTCCCGACCAAGAAGTGCATAAGCAGCAGCAGGCCA
Background2	chr10	S10_11605397	11214482	10615757	TCTATCAACTGAGCAGCGTAAAAGATTAACCATAGCTGTGGAGCTTGTTTCTAATCCCTCT/CATCATCTTCATGGATGAGCCTACCACTGGTTTGGATGCACGTGCAGCAGCAATTGTCAT
Background2	chr10	S10_10906134	11913242	11451501	AGCCAAATGCTATTTCGGTCTTTGATTGCTCCGGCAGCCTTTCGCCATAGCTTCATTCTCT/CGARGACGACAGCAATGGCGGCGCAGCGACCGGGAAGGCTTTTTTGTTTTAATCTTTATG
Background2	chr10	S10_9986821	12833318	12346124	CCTCTCCAATCTTTTCCACTATTTCATAAGGCCCATAGAACTTTGGTGCCAACTTTTCACG/TCCTTTTCCTTGCAAGGGAACGCTGCCTATATGGCCTTAATTTTAAATAAACCTCATCCC
Background1	chr10	CMPSNP530	14320096	13797749	TGGAAAAGTAACAAAAACAAAAGTTACACCGACTGGGGATTCCTCTGTTCCTGTGAAGT[T/C]GAGAATCCGTGACAAGGTAGCCAAAAAAAGCAGCATAGTACCACTAGAATCAAAGTCCTTT
Background2	chr10	S10_16217556	16911848	16358322	TGTCTTCAAAACAAGATGTGGCTGCTTCCAGCTATTTTTGACAATTTTTCTCTGTTGTCTC/GAGCCATAGATGCTTCTTTATGTTTGGTTGTTTCAGTTAGTTTTTATAGGTTGGCTTTTG
Background2	chr10	S10_19174142	19868596	19104517	GTTGCAGCAACAACTATGCTGTCTCTGTAGTTATAGAACGGGGTTTTGATTGCTCACAGAT/CGCGCACTAACACATTCTCATGTTCTTGTTGGTGTGGAGCTCTTAGTGCTTTTGATGTTG
Background1	chr10	CMPSNP550	22048252	21123735	CATTGATAGTCATACATAGAACCTTGAGGGAGGGCGATCCAACATTCAGGGAAGAACTC[T/C]TGAATTTTACACAAAGATCCCGAATTCTTCAACTATCTAATTTTAAGGATGATTCAAGTCC
Background2	chr10	S10_24640004	24569837	23204480	CCGCGGGCCCCAGTTGCTTTTTTGGGACAGCTATGTCTATTAGGAGCGTCATTAACTAAAA/CGTGGAGATCGTTCAAGATCCCGCCCAATGGAGTTGGCTGCCACCTGTTTGYCGGATCCT
Background1	chr11	CMPSNP426	1760634	1731067	CAAGTACTGCAGGCTGCAGAGAGGAATATGACAGATGCCTCCCAACTTAATTATGACTT[T/C]AGAAACCCTTTTGTGACCTGTGGAGCAACTTATGTGCCAATTTACCGAGGTCAGAAGGATG
Background2	chr11	CMPSNP426	1760634	1731067	CAAGTACTGCAGGCTGCAGAGAGGAATATGACAGATGCCTCCCAACTTAATTATGACTT[T/C]AGAAACCCTTTTGTGACCTGTGGAGCAACTTATGTGCCAATTTACCGAGGTCAGAAGGATG
Background2	chr11	S11_2697441	2745728	2747923	TCTACGTTTATTCCCTTTGGAGTCCTTAATTTCAAATTCATGACTAGGTAAGATGGTTGGC/TGCTGCAGAAGTACTAATACAAACATCTGCTAATTTTGGATTCTTTAACTCATCCAATTT
Background2	chr11	S11_4580033	4723706	4599385	TTAGACGGTGCTGGGCACTGGTCAGGCATTGAGATTCAGTAGAGTTTTGCAGCCGGCGATT/GGTGGCCTTGCCTTCCACTTTCACTTTCATTCATCAACACTGCSCTTGCAGCATCCCGGA
Background2	chr11	S11_5831490	5974775	5833156	TTTCTGCAGCTTAGTGCCGCCGCCGCCCGGCTCTCTCGTCTTTGTTTTCCATTCTCAGTTT/GAAAAACTTTAAATTCATTACAACTTGTGATACTTTGAATTTACTGGAAACAACGGTTTA
Background2	chr11	S11_9195272	9336517	9171355	TAACTGTGCAATCATGCATCCCGATGATCAACAGCAGCAGCCGTTGATAGAGGAGGAAGAA/GGAAGAAACTGCTTACGACTTGACGGAGAAGGTTGTGGTAATTGGGATTGATGAAACGGA
Background1	chr11	FR12O13	14225984	13849683	GAACTTACAGGTTGAGACTTTCCAAGAACAGAACCATTCTTGAATGCTGTTTCATCCTT[T/C]GCTGGAGAGTCAGGCATGCCACCAGTCTTTTTCTCATTTCTGGCTTTATTAAAGATTACTG
Background1	chr11	HS_35-E11	20433841	19480087	CCTTTTTCTTCCAAATTCATTCCTACCCAATTCCCCCTCCAATCCCAA[A/T]TCCAAGCATTACCAATGGCCCATTCCTCGATTGTTCCCAATTTCCATCATCCCCCACGAGT
Background2	chr11	S11_19911927	20759896	19782770	AAGGTGGCAGTAGCAGCTTCAAGGGGTTGTCGTCAATGACCTCATTTGGGAAGATCGGTGC/GTGGCCGGAACTCTGGACGGATAGCTGCGGAAGAGGATCAGTCAGTTGATAAGCTTGGTT
Background2	chr11	S5_9439746	9452110	20103757	TTATCTCAACTGGGCAACTTTCCTCTCCCAACCAGCCCTTTAATCTTTGTTCAGTATTGGC/ATCAAGTCTTAGTTTTGAAACATTCAGCAGCTATAGTCTTTCCTTCTGTTTTTCATCCAT
Background2	chr11	S11_20992730	22463562	21353615	TTGATAAGACAAAGTTCTTGGTTCAAAAAGGGATTGAGGTCTAAGAATGCAAGAAGTGGGA/GCAGAAAGCAATGCTGTAGCGCCTGAAGATGCCACTGCTGGTTCTGGACCATCTGAGGGA
Background2	chr11	S11_23279655	24085939	22970372	AGGCAAAACCAGGAGATGGCACGTACAAAGAATGTGTAGGTACGTGTGGACTTGGCTAGAA/GAGTGGACGGCAGCGCGTAGGAGAGATGCAGCTAGATAGGCTGTGCATGTCGACCCTACG
Background2	chr11	S11_24948654	27311527	25235469	TTTTTTCTCTTACCTTCAATATTTGTGCCATTCATTGTTCTGCACTGCAGAAAGTAAGTTT/CTCAATTAAATTTTCTTCTTTACTATTTTATTTTACACTATCATGGTTGCCTATTAAAAT
Background2	chr11	S11_25385565	27748291	25663977	GCGTCTCAGAACGATTATACTTCCCSTGAGAACAAGCATTTGACAAGAGAAAACAATGACA/GTCAGTGAATGTAAACTGGACAGTGAGAATGATTGTGCTTCGATTCCACATTCAACAGGA
Background1	chr11	PSI_41-B07	29558791	27265948	ATATGTGTGCGTGTGTGTGTATGTTATCTTCTTCTGGCAGCAGTAGGTCTTTGARCAAT[A/G]AAATAGACAGCAGCAACAGGAAGAGAAAGATGATTATCAAGAGCAAATTTTCTTGAATTAA
Background2	chr11	PSI_41-B07	29558791	27265948	ATATGTGTGCGTGTGTGTGTATGTTATCTTCTTCTGGCAGCAGTAGGTCTTTGARCAAT[A/G]AAATAGACAGCAGCAACAGGAAGAGAAAGATGATTATCAAGAGCAAATTTTCTTGAATTAA
Background1	chr11	CMPSNP30	30283269	27997756	TCTCTTCCGATTTCACTCACTACTTTCCCTGTTCCACTTCTCCGTCTCTTCCTTCCCTC[A/G]AGCTTTTCAACCTCAATTCGCCGCCATACCTTCTTTTCAGTTCATCCCCATTTCTTGACGT
Background2	chr11	CMPSNP30	30283269	27997756	TCTCTTCCGATTTCACTCACTACTTTCCCTGTTCCACTTCTCCGTCTCTTCCTTCCCTC[A/G]AGCTTTTCAACCTCAATTCGCCGCCATACCTTCTTTTCAGTTCATCCCCATTTCTTGACGT
Background1	chr11	CMPSNP389	31483418	29176416	GGTTTGCCCCCAATTTACAATTCAGCTCGCGTTTTCGAGATGCCATCCAAGTACGAGTT[T/G]CAGATCAATGACAAAGGCACACATATGGTACGTCTCCATTTCCAAGCTTTTACCTCTTCAA
Background1	chr11	CMPSNP75	31651562	29343988	TACTTCCTGAAATGCCTGGTCTCATTACTGACTTTCTGATCTCACTCGATGATCGCTTT[T/C]TGTACTTTGTTAACTGGCTACATGGAGATGTGAGACAGTACAACATTGAGGATCCTAAAAG
Background1	chr11	CMPSNP315	32653425	30194786	CACAAACACCTGTCTACAAAACAAAAGAAAAAACCCAACAACAAAATCTTCACTTTCTT[A/T]CCTTTCCTGGAGAAACTATCTTTAATTAGCTGCTTGTGAATATTTTGAGTGTGAGACGGCA
Background1	chr11	CMPSNP934	32833722	30368441	CTAGGTTTCGTGGGTCTGCCGTGTGTTCATTGTCGACGTCGTGGAATTTTTTTAAAATA[T/C]TTTGATGTCGGAAAGAAAGCCCATAATTGGTCTCTCTTGGGAGCCAAAGCTGCCAGCCTCC
Background2	chr11	S11_30135642	33150720	30671995	TATTGCCAGGTACACCTCAAAGATGCTTTTGGCTGCAATTGATGAACGCCATCGAGGAACC/ATACGACTTCATCTATCTGCCCATTGACTTTAAGGTACGTTTTTCCATGTTCGTAAGCCA
Background1	chr11	CMPSNP475	33292541	30819884	TTTCCTGAAAATTTGAGGAAACATTGTTTGCCGCAAGACAGAAAGCGCACACATCTATT[A/G]TTCGATGAAACAAAGTCAAAAATTTAATAACGAGTAGCKTTTTTTTGCTGAGGTTATGGGT
Background1	chr11	CMPSNP122	33361666	30889816	ACAGTGCCGGATGTGCGGCTCACGAAGTCCCGAGACGGAACCAACGGAATGGCGATTTT[T/C]AGGTTCGATCAGCCGTCAGTGTTCGATTCATCGGCGGAGGTTGGGGATATCACCGGATTCT
Background2	chr11	S11_31392162	34407146	31900436	CTCTGTTTCTCTCTCTTCTGCTGGTATTCCGTTTTTGTTTTCTGCCCCTGCCCATTGCTCG/AAAAATCTCTCTTCCTCCAATTCCAAGGCTGTTTTTCCTTTTTTTGTGCGTGTGTGTGTT
Background1	chr12	CMPSNP385	347738	344819	TAGATGACTCTACTGCAGCTGCTATTCGAGAGATGGGAGATAGATTACAACCTCTTGGT[T/G]CGGAGGAGGAAAACTTTGTATTTTGATTTTTKCGCGATAATAATAGGAAGTGAATTTTGGC
Background2	chr12	S12_1001670	1001756	1006180	CAAAACAATGGTCACGAACATAGCAGCGTCGTTCCTGTATACAAAAAAACAGAAAAGCACA/GCTCCCTACGCAGGCATTATCCTGTTCAGGTTCAAAGGGACTATCTCAGCCTGACCAGTT
Background2	chr12	S12_3597138	3598063	3603019	TTAGTGCTAGTGGGTCAATGGATAAATGTATAGGGATACTTATTATTTTCTTCATGATCTC/TGTGTTGCTATTGACAGGGCTCTGAGAGTGATGAGCTTGCTGCTGCTTCCAGACTGGAAG
Background1	chr12	CMPSNP523	3851846	3825225	CGAGAAGGACATGTGAAGATTTGGATGAGACCGTCCTCTGAAACACAGTCGAGCAACTC[A/G]GAAGCCCTCGTCGGTTCTAGCTCGTTGGCAGGTTCCAGAGTTGGCTCATCTACTTTGAAAT
Background1	chr12	CMPSNP310	5144670	5032799	ACACTACAGGGAGAGCCCCCTGGCGAATAAAAAAAGGTACCTATTACTACAACCAATTT[T/G]AAGAGTTCCTTCCATCTTCCCTTTTAGTTAAAATATAAATAGGGAAGGGGTCTTACCTCAC
Background2	chr12	S12_5419810	5420885	5304671	TCGTTCAGCCAAAATGTATGGTGAATTATTTGTTAATGGAACAAAATCGCGCATGCCGTAT/CGGGTCATATGTAAGTGAGATCACCTGACGCTGCATTTTCCATTCACATCTTTCATTTTA
Background2	chr12	S12_7006711	7009219	6853847	AACTCGGATGAAGGTGCGACTCGGGTTTGCGGCGATCTTCGACGCGACTGGATGGAGGTTC/TGAYGATGGTGCACACGACGAGTGACAGAGACAGCTCGACAAAGAAACGATCGTCAATTG
Background2	chr12	S12_9046877	9049437	8861538	TCGCAACTTCCTTCTCCGCCCTTGGAGCCTCGGTATTTGCCCTACTACTTCCCCATTCTYT/CTTTTTGCTGCTGCATTTTGAGTTGGTTTCTCTCAATCTCTTTGTTTGTTTTTGTTCAGG
Background2	chr12	S12_11413500	11416789	11210312	AATTTGTGAACTTTTGAGAGTAATTTCCGCCAAAACACACAAGTAAATTGGGAGAAATTTC/TGTTCTAAAGTGACCTATTTATACTGAGCTTTGCATGAAAAGTTTCTGACACCTCCTACT
Background1	chr12	AI_35-A08	13002224	12750025	TTGCCGGATCTGGGAACCGGCGACACCCGATTTATCTGGGAGTTCAACTTTAAGGACTT[T/C]GACGTGGCGCGTGACCCCCACGCTCCGGACTCCATCGAGCTTCTCCGCCGTCAGGGCATCG
Background2	chr12	AI_35-A08	13002224	12750025	TTGCCGGATCTGGGAACCGGCGACACCCGATTTATCTGGGAGTTCAACTTTAAGGACTT[T/C]GACGTGGCGCGTGACCCCCACGCTCCGGACTCCATCGAGCTTCTCCGCCGTCAGGGCATCG
Background2	chr12	S12_15643357	15675153	15400101	TGCTTGGTGGACCGTCCGACCATTCAATTTCCAAAGTATGTCATCAGCAGAGGCGAGTCTC/ACATAACTCCCAACATTCTTTTGGGTAGGGAACAGTCGGCCATGACAATGCAAACCCAAA
Background2	chr12	S12_16327303	16358743	16080553	AATCACTCAGGAACATGCTTTTAATTACTCAAAGTTAATTTGATATTTTAATTTTACATGA/TTTCGGAGTGTTTTTCTTAAATGTTGCAAAAGATAGATTGTTGTTGAAAGGCATTGCTTA
Background1	chr12	ai09g07	16824934	16532245	TTTAGTTCACGATTGCTGACACAAAATACTGTATACGTGTGCGCATTATTGGTAATTTT[C/G]TATGAGGATAAATCCGGATGGGAGACTCCTGTGAACGTTTCACTCACCACACCAGATGGAA
Background2	chr12	S12_18721450	19882143	18530394	TGAAAACTTGCACAAAAGAAAGTAACACAAGAACAAAATATATAACCCAAAAGCCCAGGCG/AACGCTGCAACGGTAACYTGGAGTTCCTTCTGCCTTCCTATCCTCCCACGGAGGAAGCAA
Background1	chr12	CMPSNP285	21770933	20421309	GAGGTTATCTTTGGTTTGATCATTTCTTCAGCAAAGGGGTGGATCTTGATAAACTTTAC[T/G]CTCCTTTGATTACCAAATTGGGTTATCGGAAGGTCAAGTGGGCGACAGCAAATAAGACCGA
Background2	chr12	S12_20806244	21967102	20615065	ATTTGCTTTTCTTTCTAAAATGGAAAGGGAGCGTTGTTTCTTGAGACGTGCTGACCTGCTT/CGGTGAGACTACAGTRTTTGGGATCTTTGGCACTGGTACTCCTCCAAAAGGATTGGTGAC
Background2	chr12	S12_22130778	23291855	21923406	TGCATCCAAGAAACGCTGATATATATAACATATCCATATTCCGTWCCACACTTTGTATGTT/AAATACCATACCCTCAACTTTTTTTCTACTTAGCAAATTTAGGCCTTCCCATGCTGCTGT
Background1	chr12	CMPSNP361	24386901	23000406	ATTCTTGGCTCTACTCTTTGGAGCTCGATTTTGTGCTTCGAATCATTTGGGGGAACCTG[A/G]AGAAGATTAGGGATGATGGGTGTTTGAGAACTGAGGAAGGGAAGCTATGGGTACCAATTCC
Background2	chr12	CMPSNP361	24386901	23000406	ATTCTTGGCTCTACTCTTTGGAGCTCGATTTTGTGCTTCGAATCATTTGGGGGAACCTG[A/G]AGAAGATTAGGGATGATGGGTGTTTGAGAACTGAGGAAGGGAAGCTATGGGTACCAATTCC
Background1	chr12	CMPSNP5	25654096	24246762	CAACCATCTAGTGAATTTGAGAAACCCAAACGGAATTTTAGGAAGGTCTCTAGTCATTC[A/T]GCTGCCGAGCAGGTTCAGGAGAATCCCCAGATGGAGCTCGAAAAGGTCAAGCGTAGTCTGA
Background1	chr12	CMPSNP714	25874047	24461982	TTCAAATCCACAGCATTTTCGTTGATCTCTCCAATCATGGGTGGGAAGATCGACCCTGT[A/C]AATGGTTCTGTTAAATCTGGATCGACTAATCCGACCAACTCTGCAACGATCACTTCGAATG
Background2	chr12	S12_25017260	26179494	24763756	TAGGATATGATAATGGTTTTTTTGCTCCTGGGAGGTGTTCTAAAGCATACGGAAATTGCA[G/C/T]GGCTGGAAATTCGGGGACCGAACCTTATATTGTTGCCCATCATTTGATTCTTTCTCATG
Background1	chr12	FR14F22	26472362	25050570	ACTAAAGATCTGTATGCATTAGAGAAGGTCTCAACTTCCAAAATTATTTTGATCTTCAG[A/G]AAATCAAGGAAAACTTCTCCGCCTTATCGAGTGTTGCTACATAATGACAATTTCAACAAGC
Background2	chr12	FR14F22	26472362	25050570	ACTAAAGATCTGTATGCATTAGAGAAGGTCTCAACTTCCAAAATTATTTTGATCTTCAG[A/G]AAATCAAGGAAAACTTCTCCGCCTTATCGAGTGTTGCTACATAATGACAATTTCAACAAGC
Background1	chr12	P02.03	27096629	25661792	AGGAAGATGCAGTCTTTAGGAGGAGGAGGAGGGAGTGAGGGAAGTGGTGTGCAATCACA[A/G]AGTAATACAACACTTTCAAAAGGGCAGTGGGAAAGAAGGCTTCAAACAGATATTCACACAG
