# Supplementary material for: Advanced Genetic Studies on Powdery Mildew Resistance in TGR-1551
Source: Int J Mol Sci. 2022 Oct 19;23(20):12553. doi: 10.3390/ijms232012553 (PMC9604395; doi:10.3390/ijms232012553)
Supplement: Supplementary file 1 [file ijms-23-12553-s001.zip › Suplementario_Table_S2_setCYSDVyWMV (5).xlsx]

## Sheet: v4,0
Supplementary Table S2 . Marker sets (WMV1, WMV2, CYSDV1 and CYSDV2) used to genotype the studied families. The SNPs have been retrieved from Perez-de-Castro et al. (2019) and Pérez-de-Castro et al. (2020). The physical position in versions v.3.6.1. and v.4.0 of the melon genome ( available at https://www.melonomics.net/) is indicated. The SNP (in brackets) and flanking sequences are included.
Marker set	Chromosome	Marker name	Genomic position (pb) v3.6.1.	Genomic position (bp) v.4.0	SNP and flanking sequences
CYSDV1a	5	cysdv10B	6412266	6298039	CCTTTCTTTCCAATCTATATTCACAACATTCACAGAGACAAACATGGCAGCGACACTGGAACCTATGACACTGAAGGAAGGTA[T/C]GTAACTTTTCTTACTTCTTTGCCATTTGAAAGTGTACTGGTATCATATTGAGTAATGTAGGATAAGATGTAACAAACGAGCAGGT
CYSDV1	5	cysdv11	9593263	9494514	TCAGGATGAACAAGGTGCAATGCATTAATAGCAGCAGAAAGGCTATTCAATCGCTCCAACACCAATGATGAACTGAACTG[G/A]TTATCTCCCAGAGCTCCTTCCGTTCTCAAACGAGCCGAATAAAGGTAGATATAACTTGCTGCTTTCTGCCAATTATGTCGGTGTA
WMV1b	5	b5wmv2	14945725	15026076	TCTTGGAGTACTTGCAGCRTTTTAAAGAGCTATYGGCGACACMCTAGACATGGCCGAAGATGTGCTGGTAAACATGTTCACAAATGGGCTTGACCTAGT[C/T]AGCTGTATGGAGGTTTTCTCCATGAGAATTGTGGGCCTCAAGGATATGATGGACGCAGCCCGGTTAGCAGAGGAAAAACTTGAAACGGCCTGCACGGCCC
CYSDV1	5	cysdv141	17265147	17216441	GATAGTTTCAACAACAAGAATTATTATAAATTACATAATGAACAATCGTAAGTCCACTAAATCCTAGTAGATGGCAGCCATTAATA[G/A]GCATGATTGTGTCCCTCAAGTTCATCACATATCATGAAAGAGCCTCCTAACGTGATCAACATTTGCAGGCATTAATGTGATTGGGCA
WMV1	5	b5wmv3	20677985	19968717	AGACTTCAGCTCCAAGAAAATCTCTTTTGCTAAAGTAGGCATTCTTCTTCGGCTCAATTTTTTAATCACTTGAGAATTGTTGATATTAAAACCGTAGTC[G/A]ACAGAACTTCCTTCATTATGCTGCTGGAATATCTAGCATAGGTACATTGCATAAAGAATAAGCAAAAATTAAGGTAGTGAAACTCTTTAAAACAAACATC
CYSDV1	5	cysdv17	22651076	22544163	CGACCATTACGTCTTCGCCGCTGCAGGTGTTCGTGCATCATTTCCGTCGCATCCGACAAGTCGAATGTCCGATTCTTCAA[T/C]CGCCACTCTCGTCCGCGGTTTCGACTGGTTGCGCCGCTGCAGCCGCGTCTCCCCCACTCGTCGGAGTTGGCCTTCTTTT
CYSDV1	5	cysdv18	24296585	24125662	GAAAATTTTCAATTAACATGTCATACCTTTTGATTCCTGCTGGTGCAGCATTATGAACTATGTGATGATGCGCTGGATC[A/T]AGTGCATCACTTATTGAGTCGGGCATTATCGATCCAAGAAAACCACCTGACCTTCTGCTGCTTCTGAGGAAAAAGGAA
CYSDV1	5	cysdv19	24365016	24192280	TAATGAATGAGCAAAAGCAGCCACTCCGTTCGGAGCAAAAACATAGGATTTTAGTCTTTCAACGTGGCCCCGCATCTTCACAGC[T/C]GACGTACGAAGTGCAGTATACTCTGAAGCCCTACGAGCAGCTGCACAAAGATGAGTTTGAGCTTCCTCTCTCGCTTCATGC
CYSDV1	5	cysdv21	24605826	24427738	GTAGGTACCTGAAGCGAGATCGGCGACGCAAACGTCCTGAAGCAAATCGGGATCGGCAGCAGTGACAACAAAGAAGAAGA[T/G]GGCAAGAGAAGCAGTAAACAGAGCAGAGGAATGATGAGGCAGCTTCATGATTGTGAAAAAGGTTTGGTGAAGAAGAG
CYSDV1	5	cysdv22	24613028	24434940	GATCGATTTCCTTGCTGCATCTACATTCAGTTTATAAAATGCAGATTCACCTTTGATATAAAAGCAATCCACCAGTCTAATTTG[A/G]AGCTGCCATCGAAGTTGATCACTATAGATAATGAGTTCTTAAGGATAACACATATTTTTCCAAATTAATCTAGCATAAAACTT
CYSDV2a	5	cysdv40	24652307	24474795	CCCTCCACGCTATTCCGTGAACAAAGGGAAGCAGCAATTACAGATTCAACAGCCTTCTCACTATCTGC[C/A]WATCCTTTCGTTGCACCAACTTCAAGACAATGTTTGAGGCGGTCATCATGGTCRGCTGAATCACCCA
CYSDV2	5	cysdv42	24792185	24608464	TACGCTTATTGAAATATCACAACATAGGATCATAAGTTTGTTCATGACTTCAATATGCAATGAATTGATT[T/C]TAATGGCTTGACTACACCTTAGAACAAGTCTCTTTGATGCCACCAATGGACCATTCTCTCTGAAGAT
CYSDV2	5	cysdv43	24864545	24678113	CTGGTCCGCGGTGCAAAGAGAGACGAATGTGGGACTGAGATGGTCGGTGAATCTACAGGCGTGACG[A/G]AAAAGACGGACAAGGAGGTGCGACTTGAAAGGATGGCTGCCAACGAACCGGTGGTGAAGAG
CYSDV2	5	cysdv44	24890589	24704705	CAGCGACCCCAAAAATACGTGAGTTTTATCCATTATATGTAATATGTATTATGTATTCTACTTCTCTGC[C/G]TTGCATTATCCTTCTCCGTAGAATATCTAGATCTACTTTATTCCTATAAAAAAATTGTTCCTGTGATTTG
CYSDV2	5	cysdv45	24945626	24761527	TTTTCTTCCATGTTTCTTCTCGTAATACCATGTGGGTTCTATATCTTGGGCATTGTCTCATGCACTTCCTA[A/G]TTCCATTTGTCAGGCTGGAGCAGTTGGGTTAATATTTCAGGCTGCACTTTTGACAGTTGCTGTTGC
CYSDV2	5	cysdv46	24962187	24778081	TGAGGGTCACCTTAAGTAATGTCATAGCTAACCAGGATAGAAGGCAGACAGAAAAAGCTTCAGCAGC[A/T]GATTACTTGAAGCAATATGATGCGGTTAACCGTCTATCAAGAAATTTTCAGACTGAACAGAGTTTT
CYSDV2	5	cysdv48	25026788	24842569	GTCACTTGAAAATGCTTCAAATCCACTACCAAACATTCATCAAAGCTTCCAACTAATACTCCAAATGCCA[A/T]CAAATGCCTTTTTCAATTCAATATTTCTATCACCTCCAATTCCATGGAACAAAACAGTTTTAAAAATG
CYSDV2	5	cysdv49	25027045	24842825	CATCATCTAAACTCGGAGTTCTCATGATCTACAGATTCATCCGACGGCGATGATTCATAGTGGTATGA[C/T]TCTTCAAAATCTTCCAAGTTGTTGTATATAGGAGCATCGTAAACATGTGAGCCGTCAGAGGAAGCTT
WMV2b	5	SNP25	18355735	24898321	ACCTACTTATTATGTTAATATCTACGTTTTCCAGATTCATTTTCTTTTTATTTGTATTATTCTAAATCTCCAGAACTGCTTAGCTGCTCTGGTTTTTGGG[G/A]ATTTTWGGGGGCTCGATCTGGTGGGTTTACGGTTAAATTTTGCAGCTTTTCGAGGTCCTTTTCGGCTTCCATTTTGTCGGAAGTTACAAAATGTTTTTGG
WMV2	5	SNP26	25081882	25045765	AAGTGAAAACTTAAGATAATAACTACATACAAATCCGCAACAAACTAACTAATAGGCTGCAGTGAAATAGTTTGCTGGTGGCTTTTAGTTTTAAGAAAAT[G/A]GTGAACATCCAGAGGAGAAAATTTAAGTGGATCATTCCATTGCTAAGAAAATAAAGGCAGCCCAAATTTCAAACAGACAGTTATGGAAAACAAATTCAAG
CYSDV2	5	cysdv50	25236105	25052002	TTCATCCAAAAATCCAAAGTCATCTAATAATCCGTTTGTTTGTTCAATTTGAGTCAATGGTTC[A/G]GCATTGTATGCTTGGAAAGAACCAGTAACACTTTTTCCTATTTCCATGGGCTGATTGAAAGAATTGTGCT
CYSDV2	5	cysdv51	25314484	25132216	AATGAGAAACATACTGTTGATTTTGCTTAAGAAATAGCCGGCAGCTCGGATTTATGTTGCAATTTG[G/A]CGGATCTACGCTTTTGAACTGAAAATATGCTCAATCGATACCTCAAACTTCATAGTTTCCTCGTTGACTT
WMV1	5	b5wmv4	25314558	25132292	GCTCGGATTTATGTTGCAATTTGRCGGATCTACGCTTTTGAACTGAAAATATGCTCAATCGATACCTCAAACTTCATAGTTTCCTCGTTGACTTTTCTT[A/G]TTTTTCTTGTATTTTTTTTTTAATGAACTCTTTTTGGATCAGAGCTCGATGGTGGCAGCGCTAGATCATACGGAGAAGATTCTTCAGAATCGCCGGTGAG
WMV1	5	b5wmv4A	25326396	25144133	CCCTTTTTCAATCCCTTCCATTGTCATCATCCTCCTCTAATTCTTCTTCTTYTAAACAGTTTCCTCCAAGATTCACACCAGAATATCAACTACTCTGCC[G/C]TAGARCTCGCCCTAATGGCTCTTCAAAAGAGGGAACATCAACTTGGCTGCTTCAAGTTGAAGAGAGGTCAAAAGGGTATCTTCCAAATTGGAGAAAAGTA
CYSDV2	5	cysdv53	25326351	25144085	TTCTAATTATATCATCCAAAACCCCTTTTTCAATCCCTTCCATTGTCATCATCCTCCTCTAATTCTTCTTCTT[C/T]TAAACAGTTTCCTCCAAGATTCACACCAGAATATCAACTACTCTGCCGTAGAGCTCGCCCTAATGGC
CYSDV2	5	cysdv54	25392541	25210212	GGCTCAGCAGCTGCTGGGATATGTCGGTGGTCGAAGAGGCAACGGGTGGTTGGTTTTGGAGCAGGG[G/A]TGGCAGTGCAACGGCGGGTGCGTGGTGGTAGTGATGGTGAAGGTTGAGTGTATTTCTAGGTTGC
CYSDV2	5	cysdv55	25392903	25210573	TTGTTCCTTTGCTGCTGCTGGTGCCTCCCGTCCCCACACTCGGTACACCAGATTCATCACCAGTCGCCTT[C/T]TTGAGGCATGACTTGAGCTGAACTGCTGGGAGTGGTGGAAGAGGTGGTTGATGTACCACAGTCG
CYSDV2	5	cysdv56	25415551	25233221	GCTGTGGCCAGGTTTATTTATTGGTTCATAGTCATTTAGTGAAGCCCAAAGATGCTCAGGGGATTGATA[T/C]TGAGTGCACGGAAAATGCCAATGTGAAATCTGTGGTGAATGAGCTGCATAGTGATAAAGAATTG
CYSDV2	5	cysdv57	25526168	25341873	GCATTTCTAGTAAAGGAACCATGGATTCCGGGATTTCTTTCTCTCAGCCATCTTCCTTCTGGATGTGTTA[T/C]TGTATGGATAGTGAAATCACTTCCTTCTTCATCATAGATTTTGATAAATGCTGGTAAGAACATCGTG
CYSDV2	5	cysdv58	25540372	25356079	TTTCTTTGCAGCTGATATTTTGCTGTTCGTTGAGAACAATGATGAATTTATCAGGAATATGCATATTGCT[A/T]TGCATCTCTTTGAATGTGCTACTGGTTTAAACCTAAAACAGGGCTAAATCTACCATCTCCCCGATTA
CYSDV2	5	cysdv59	25619503	25435244	TTTTGCTGTTTCTTTTGTTCCATATTGACCAAAGAAGAGCAGCACCCCACTAAAATTGATGATATTTTC[C/T]TCATTTGTTTGTTTGAGTGAGCACATAGCACTTTCAAGGCATTTGATATTGCTTTTGGTTTGCAAAAT
WMV1	5	b5wmv5	25895289	25694699	GTATACCTTTGAGCAGCTCAAACTATCCAAATTGCAAATATCACTTGATCCAGGATGTGTTGGAGTTTTACTGTCAAAAGGAAGGAAAAGTCAAAAACC[T/C]TAATAATTGTAAGCAGGTAAATGCAAAGTCTAGTCACTGATTTTGTGGATTCACCTCATTTCAAGTTCTGAAGTACATTGTGGTGAATAGATTTTCAAGG
CYSDV2	5	cysdv60	25943991	25744140	AAAAGTGTGTCTTCATTCACTGCAAATGATGGAGGATTGAGTGTGAGGTTTTATGTGGCAGCAATAAG[G/A]GAAATAACGTCTATGGATAAGGGAGAACTGTAATTGTGAGATTGCAAAAGAACCCAGCAAAGAT
CYSDV2	5	cysdv61	25956650	25756801	AGAACCTGATAAAGCAAGCAGAGCAGCTGATAGGGCAACGCAAAACGCTGCTGATGATCCCAAGCC[G/A]GATCCAAGAGGAAGCTCAGAAGTGATGGCCACCTCAACAGGCACAAATCTGAAACACAAGGGAGC
CYSDV2	5	cysdv62	25975889	25776015	CCATCTCGGGCTGGTCGAAGGTCAGAAACATTTTACCTCCATGACCAAGGTTTACGGTATTGAGCCTAC[C/T]ATGGAGCATTATGGTTGCATGATTGACCTTTTGAGTCGAGCAGGCCACTCCGAAGAGGCCGAGGA
CYSDV2	5	cysdv631	25982529	25782654	GAAGATGTTGAAAGGTTTAAGAGGCTAACAGGACTGGATGACTTCTTTTTGGATAGAGATGCAGCCA[C/G]ATCACACAATTCGTCAGCTCGTAAAGCTTCACTCAATGTTGAAGCTACAGAGAATAGATCGAATAAAG
CYSDV2	5	cysdv651	26629653	26408895	CAGTCATTGAGATCTCTAAACAAATCAGAGGTAATAACGGTGAAAAAACCAACTGCAGCCAAGAGGGC[G/A]TACAAGAACGGCTTGTTTTCGGATACACTCTGGTTAAAGGGATGACCCATGTAGTTTACGGCAAA
CYSDV2	5	cysdv68	26682391	26461677	CCCTCTCCAACAGCTCAATGATCTCAACAGCTCTCCTTACCTCTCGGTTTGCTCGTAACGCAGCCACAAC[G/A]TTAATAATCGTTCTTTTTGTCTTGGCATCAATTTAACTTTTACAACCATTTCTTTTAGCAATTCTACTG
CYSDV2	5	cysdv69	26688074	26467357	ACAAAATGCAGAATGATTATAAAGTAACTGTAACCAGCAGCCATTTATATAGGCTGACATAAACAACC[T/C]AAGGGAAAAGAGGCTCTCGACAAAAACAAAGAACTAACTAACAGCTTATTAAATAAAGCTGTAAA
CYSDV1	5	cysdv24	26766636	26547204	TAATTGCCAAAGCAGTTTTAGCAGCAAGAGACCGAGAAATTTTTCCTTTGAGCTTTGGAGCTGCCTGACCAATTAGGGATGC[A/G]TGGTAGATAAGACCATATTTGGGAGTTGCATGCTTTGTTTTCAAAGCTCTGAACAAAGCTTTCTCAGCTCCAAGAATTTGCACTG
WMV1	5	b5wmv7	26816701	26592732	AGTAAAAAAGAAAGGTTGGGGGTAAAACGCAGCTTTCGAGAGGCAAGGCAGCGTAAATAAAAATAGAAAAATTAAAATAAGAAAATGCACACATTTTTT[T/G]GATTTTCTTCAGCAATTTGCACTTGAACGCTAAAAGAAGTATTCGACAAAAAAGGTTATTTGTTGCAGCGATAACACAAAACCTTAAGCTTAGCTTTACA
WMV1	5	b5wmv7C	26940315	26715854	ATCAACTGGCTCCCTGCAGCACGTTGATTGTTCAATAACCAAAGACAAATGTACAATCCAAGTCTGTGACAAGGTTTGTTCAACTCCTGGTTACACTAG[G/C]GCATGGCAGGGAATACAATGCAGCTTATTCCAAGATGACCAAGTGGCAAGAAGCGATTCCTCAGATCAGAATGCAACTGCTGGSGCATCAAGCCATACCT
CYSDV1	5	cysdv23	26976581	26752698	CCATTCTCCATCGTCGTTTGTGAGTTTTGGGATTAACCGAGCATTCTTCATAGTCAATCTCAACTATGTCATCATTTTTTCTATA[C/A]CTCAACAATGCCATTGATACAAACAGAGAATGCTGCTTTGATTTTGGTGAAAACAAAGGATGATCGAAAGAGAGAAACAGAAA
CYSDV1	5	cysdv25	26993475	26769546	GCATATTGAAGCTGATCATGGTGTTGTTATACATAATAACTGAGTGGTTGGACTGGATGAAGCCCATACCACCCATATCAGC[T/A]GCCAGATTGAAGACATGGTCAACTTTCTCAGTCACCTTCAAACAATTATCCATCACTCTGAGATCAACAAGATGAAATTCATGGC
CYSDV1	5	cysdv26	27170637	26940168	CTCCAACCCTTCTCTTCTCCTCCAAACCACCATCCAGAAAAACACCCTCCTCCATGTGGCAGCTGCCTTCAATCAGAA[G/A]AGCATTGCCGAAGAGATCACCAACCGTCATCCTCCGATTCTGTACGCGACAAACTCAAAAGAGG
CYSDV1	5	cysdv27	27188971	26957159	GTTGCTGATGAGATGGAGGAGAGAAATGATAAGAAAAGGTGACGATTTGGGAATGACCCCTCTCCACTTTGCTGCTTT[A/C]TATGGAAGGATTGAAGTAGTTAAGTTGTTTGTTGAGTATGATAGCAGTGCAATTTACGTGA
WMV1	5	b5wmv8	27194925	26963176	GTGAATCTCAATGGCGATACGGCTTTGCATTGTGCTGCGAGAATTGGGAGTTTGATATGTGTGGAGAAGATTGTGGAAGCGGAGCCGGAGCTTTGCGGC[G/T]TCGTGAATAATAACGGGGAATCGCCGTTGTACTTAGCGGTGGCTGCCGGATTTTGGGAAGTTCCTCAGGTCATTATTCGTAAGGCGGAATTGTTGGCTTC
CYSDV1	5	cysdv28	27353196	27118062	CCCATTATGTTGTTTGCTAAGGGCAGCCCTACAACTTTAGGGTTAACATTTCCAAGTCTACAAATTCAATAGCCTTCTGTTTC[T/G]TAAAACACTGCTGCTACCTAATGAGATTTCCCTCTTTTCATTGTTCAAAAATGGAAAAATAAATGAATTATTACTTTTGAATCC
WMV1	5	b5wmv9	27509294	27273256	AAAGGAAGACGAGTTCTTGATCATAGGTAGCGATGGAATATGGGACGTCTTTACAAGTCAAAACGCCATTGATTTTGCTCGGAGGAAGCTCCAAGAACA[C/T]AATGATGTGAAAATTTGCTGCAAGGAAATAGTAGAGGAAGCCATAAAGAGAGGAGCAACAGACAATTTAACAGTAGTATTGGTTAGCTTTCATTTGGAGC
WMV1	5	b5wmv10	27698241	27464146	CCAGCTAAAGAAGTTGGAAGAGCAGCTGGTGTAGGCTGAAATGGCTACAAACACACAAAGCAGACCAGCATTCAAACTCCATGGGCCAAGAAACAATCT[A/G]ATAGCTTGAAAATTTATAAAACAAACAATGTCCTAAACTTACACCATGCGCACTCAAGGGAGGAAAGGCTGC
CYSDV1/WMV2	5	cysdv29/SNP29	27772725	27538308	GTCTAAGACCAAATGTTGAATGGAATGGCATGATTGTATATATCCCATTTGTAAGTTCCTTTAGAGTTGGTCACAGAAACTAA[C/T]CTCCATAAATTTGAGAATGCTGCTTCTCCCCATCATCCTCATCACACAATAACCAAAAACATCTGGAATTTTCACTAATTTTTTTA
WMV1	5	b5wmv111	27806146	27570154	TTGCTATCAAAAACTCCCATATCCTGAATGGCCAATTTTTGGTTAATAATTGCATAGCTCGTACATTAAGCAGTATTGCAAAAGACGTTTTAACTGTGG[A/G]ATCGGATATTGTTAGAAAAATTCGGGATTGTGTAAAGAATGTAAAGTTGTCCGAGTCTAATGAGGCAAAGTTT
CYSDV1	5	cysdv30B	27806568	27570488	GGAGGCAAGTTGAGACTCTTTGCTCGTGTTTGAAAGTTCTCTTTGATGCTGCAAGCATTCTCAGCACCATAAACAACCCAACCGT[A/G]ATTACCTTTTTTCACGAAGTATGGAGGATTCACTTGGAGCTTGCCCGTGCACTCACGAGTGAAGATCCGTTCACTTGCAGCCTCACT
1: markers adapted to detection by HRM
a: markers retrieved from Pérez-de-Castro et al. (2020)
b: markers retrieved from Pérez-de-Castro et al. (2019)
