# Supplementary material for: Advanced Genetic Studies on Powdery Mildew Resistance in TGR-1551
Source: Int J Mol Sci. 2022 Oct 19;23(20):12553. doi: 10.3390/ijms232012553 (PMC9604395; doi:10.3390/ijms232012553)
Supplement: Supplementary file 1 [file ijms-23-12553-s001.zip › Suplementario_Table_S3_melos_chr5 (3).xlsx]

## Sheet: Sheet 1
Supplementary Table S3. MELOs annotated in the candidate region of chromosome 5, according to the last version of the genome annotation (v.4.0 available at https://www.melonomics.net/). The position of the Melos and their description, molecular function, biological procces and cellular component are included when available.
Gene name	Position in chromosome 5 (start..end bp)	Description	Molecular function	Biological process	Cellular component
MELO3C004308.2.1	26055613..26059525	Photosystem II reaction center PsbP family protein	Calcium ion binding	Photosynthesis	extrinsic component of membrane/ Photosystem II oxxygen evolving complex
MELO3C004309.2.1	26060336..26066739	TMV resistance protein N-like	ADP binding / Hydrolase activity	Defense response / Signal transduction
MELO3C031551.2.1	26071210..26071521	LINE RNAaseH
MELO3C004297.2.1	25990708..26007080	Branched-chain-amino-acid aminotransferase-like protein	Transaminase activity
MELO3C004301.2.1	26027670..26034392	TMV resistance protein N-like isoform X1	ADP binding / Hydrolase activity	Signal transduction
MELO3C004303.2.1	26036017..26040632	TMV resistance protein N-like	ADP binding / Hydrolase activity	Defense response / Signal transduction
MELO3C031552.2.1	26040008..26040909	TMV resistance protein N-like	ADP binding / Hydrolase activity	Defense response / Signal transduction
MELO3C004302.2.1	26036022..26036650	TMV resistance protein N-like isoform X1	ADP binding / Hydrolase activity	Signal transduction
MELO3C004307.2.1	26051704..26054581	UPF0603 protein, chloroplastic	Acid phospatasse activity / mRNA binding	Photosystem II repair	Chloroplast / Nucleus
MELO3C031553.2.1	26070542..26072055	Ulp1 protease family, carboxy-terminal domain protein	Cysteine-type peptidase activity
MELO3C004314.2.1	26119787..26121002	FANTASTIC four-like protein (DUF3049)
MELO3C004315.2.1	26134314..26138449	receptor-like cytosolic serine/threonine-protein kinase RBK2	ATP binding / GTPase binding / Protein serine kinase activity / protein threonine kinase activity		Nucleus/ Cytoplasm
MELO3C004316.2.1	26140149..26142350	Prefoldin chaperone subunit family protein, putative	Chaperone binding / Unfolded protein binding	Chaperone-mediated protein complex assembly / Protein folding	Cytoplasm
MELO3C027615.2.1	26149781..26151117	Vat protein
MELO3C004318.2.1	26166971..26168794	Vat protein
MELO3C027385.2.1	26163815..26165513	Vat protein
MELO3C000062.2.1	26162861..26163728	Vat protein
MELO3C004311.2.1	26076967..26095083	TMV resistance protein N-like	ADP binding / Hydrolase activity	Defense response / Signal transduction
MELO3C004313.2.1	26106563..26109785	TMV resistance protein N-like	ADP binding / Hydrolase activity	Defense response / Signal transduction
MELO3C031554.2.1	26192370..26193423	Vat protein
MELO3C031326.2.1	26194626..26195639	Vat protein
MELO3C004319.2.1	26190064..26191780	Nucleotide binding site-leucine rich repeat protein	ADP binding
MELO3C031555.2.1	26195989..26198249
MELO3C004320.2.1	26203645..26205643	Disease resistance protein	ADP binding / ATP binding / Nucleotide binding	Cellular response to SA / Defense response / plant-type hypersensitive response/ positive regulation of defense response to virus / Response to wounding	Plasma membrane / Plastid
MELO3C004317.2.1	26204964..26206644	Vat protein
MELO3C004321.2.1	26225697..26233806	Vat protein
MELO3C031556.2.1	26263124..26265242	Disease resistance protein	ADP binding / ATP binding / Nucleotide binding	Cellular response to SA / Defense response / plant-type hypersensitive response/ positive regulation of defense response to virus / Response to wounding	Plasma membrane / Plastid
MELO3C004323.2.1	26261720..26262645	Vat protein	ADP binding
MELO3C031325.2.1	26262518..26262960	Nucleotide binding site-leucine rich repeat protein
MELO3C031324.2.1	26273595..26284104	Vat protein
MELO3C031799.2.1	26216755..26216988
MELO3C031329.2.1	26241868..26242954
MELO3C028480.2.1	26268352..26268762	LOW QUALITY PROTEIN: gamma-aminobutyrate transaminase POP2, mitochondrial-like	4- aminobutyrate transaminase activity / adenosylmethionine-8-amino-7-oxononanoate transaminase activity / cobalt ion binding / pyridoxal phosphate binding / zinc ion binding	adaxial/abanial axis specification / Beta-alanine catabolic process / Biotin biosynthesis / Fruit development / gamma-aminobutyric acid catabolic process/ pollen tube adhesion, growth and guidance / Response to cadmium, organic substance , oxidative stress and salt stress/ Root and shoot development / Succinate and sucrose metabolic process	Mitochondrion / Cytosol / Golgi apparatus / Vacuolar membrane
MELO3C004329.2.1	26298777..26308596	Terpene cyclase/mutase family member	Beta-amyrin synthase activity / Lanosterol synthase activity	Triterpenoid biosynthetics process	Lipid droplet
