# Supplementary material for: Advanced Genetic Studies on Powdery Mildew Resistance in TGR-1551
Source: Int J Mol Sci. 2022 Oct 19;23(20):12553. doi: 10.3390/ijms232012553 (PMC9604395; doi:10.3390/ijms232012553)
Supplement: Supplementary file 1 [file ijms-23-12553-s001.zip › Suplementario_Table_S4_SNPeff (2).xlsx]

## Sheet: Hoja1
Supplementary Table S4. Predicted impact of the detected SNPs.
Gene name	Chromosome		GeneId	variants_impact_HIGH	variants_impact_LOW	variants_impact_MODERATE	variants_impact_MODIFIER	variants_effect_3_prime_UTR_variant	variants_effect_5_prime_UTR_premature_start_codon_gain_variant	variants_effect_5_prime_UTR_variant	variants_effect_downstream_gene_variant	variants_effect_frameshift_variant	variants_effect_initiator_codon_variant	variants_effect_intron_variant	variants_effect_missense_variant	variants_effect_non_coding_transcript_variant	variants_effect_splice_acceptor_variant	variants_effect_splice_donor_variant	variants_effect_splice_region_variant	variants_effect_start_lost	variants_effect_stop_gained	variants_effect_stop_lost	variants_effect_stop_retained_variant	variants_effect_synonymous_variant	variants_effect_upstream_gene_variant
MELO3C004297.2	5	initiation codon	Branched-chain-amino-acid aminotransferase-like protein	0	0	0	1	0	0	0	0	0	1	0	0	0	0	0	0	0	0	0	0	0	0
MELO3C004311.2	5	2 intron	TMV resistance protein N-like	0	0	0	2	0	0	0	0	0	0	2	0	0	0	0	0	0	0	0	0	0	0
MELO3C004297.2	5	downstream , 4 intrn	Branched-chain-amino-acid aminotransferase-like protein	0	0	0	5	0	0	0	1	0	0	4	0	0	0	0	0	0	0	0	0	0	0
MELO3C002520.2	12	start loss	(3S,6E)-nerolidol synthase 1-like	0	1	0	0	0	0	0	0	0	0	0	0	0	0	0	0	1	0	0	0	0	0
MELO3C002515.2	12	3 UTR	Eukaryotic translation initiation factor-like protein	0	0	0	1	1	0	0	0	0	0	0	0	0	0	0	0	0	0	0	0	0	0
MELO3C002514.2	12	stop gained	BTB/POZ domain-containing protein At3g22104	0	0	0	1	0	0	0	0	0	0	0	0	0	0	0	0	0	1	0	0	0	0
MELO3C002536.2	12	missense y sinonima	Serine/threonine-protein kinase	0	1	1	0	0	0	0	0	0	0	0	1	0	0	0	0	0	0	0	0	1	0
MELO3C002504.2	12	sinonima	cysteine-rich receptor-like protein kinase 28	0	1	0	0	0	0	0	0	0	0	0	0	0	0	0	0	0	0	0	0	1	0
MELO3C002532.2	12	sinonima	Serine/threonine-protein kinase	0	1	0	0	0	0	0	0	0	0	0	0	0	0	0	0	0	0	0	0	1	0
MELO3C002534.2	12	downstream	Serine/threonine-protein kinase	0	0	0	1	0	0	0	1	0	0	0	0	0	0	0	0	0	0	0	0	0	0
MELO3C002526.2	12	intron	Protein DETOXIFICATION	0	1	0	0	0	0	0	0	0	0	1	0	0	0	0	1	0	0	0	0	0	0
MELO3C035528.2	12	down y up	Serine/threonine-protein kinase	0	0	0	5	0	0	0	1	0	0	0	0	0	0	0	0	0	0	0	0	0	4
MELO3C002530.2	12	missense y sinonima	Serine/threonine-protein kinase	0	2	2	0	0	0	0	0	0	0	0	2	0	0	0	0	0	0	0	0	2	0
MELO3C035727.2	12	intron	Unknown protein	0	0	0	1	0	0	0	0	0	0	1	0	0	0	0	0	0	0	0	0	0	0
MELO3C002537.2	12	sinonima	Serine/threonine-protein kinase	0	1	0	0	0	0	0	0	0	0	0	0	0	0	0	0	0	0	0	0	1	0
MELO3C002541.2	12	missense y sinonima	receptor-like serine/threonine-protein kinase SD1-8	0	1	1	0	0	0	0	0	0	0	0	1	0	0	0	0	0	0	0	0	1	0
MELO3C002524.2	12	intron	Serine/threonine-protein kinase	0	0	0	1	0	0	0	0	0	0	1	0	0	0	0	0	0	0	0	0	0	0
MELO3C002527.2	12	downstream	Serine/threonine-protein kinase	0	0	0	1	0	0	0	1	0	0	0	0	0	0	0	0	0	0	0	0	0	0
MELO3C002529.2	12	upstream	Serine/threonine-protein kinase	0	0	0	4	0	0	0	0	0	0	0	0	0	0	0	0	0	0	0	0	0	4
MELO3C002538.2	12	down y ups	receptor-like serine/threonine-protein kinase SD1-8	0	0	0	3	0	0	0	1	0	0	0	0	0	0	0	0	0	0	0	0	0	2
MELO3C002545.2	12	down	purine permease 3-like	0	0	0	1	0	0	0	1	0	0	0	0	0	0	0	0	0	0	0	0	0	0
MELO3C002546.2	12	missense	Serine/threonine-protein kinase	0	0	1	0	0	0	0	0	0	0	0	1	0	0	0	0	0	0	0	0	0	0
