# Supplementary material for: Advanced Genetic Studies on Powdery Mildew Resistance in TGR-1551
Source: Int J Mol Sci. 2022 Oct 19;23(20):12553. doi: 10.3390/ijms232012553 (PMC9604395; doi:10.3390/ijms232012553)
Supplement: Supplementary file 1 [file ijms-23-12553-s001.zip › Suplementario_Table_S5_HRMchr12_marcadores (2).xlsx]

## Sheet: Hoja1
Supplementary Table S5. Molecular markers used to narrow the candidate interval in chromosome 12. Primers sequences are provided for those markers that have been addapted to HRM. Gene loci and their descriptions are indicated according to the last version of the genome annotation (v.4.0, available at https://www.melonomics.net/). SNPs (in brackets) and flanking sequences are provided.
Marker name	Chra	Genomic position (bp) v.4.0	HRM forward primer sequence	HRM reverse primer sequence	Gene locus	Description v.4.0	SNP and flanking sequences
CMPSNP285	12	20421309	-	-	MELO3C002713.2.1	S-adenosyl-L-methionine-dependent methyltransferase	GAGGTTATCTTTGGTTTGATCATTTCTTCAGCAAAGGGGTGGATCTTGATAAACTTTAC[T/G]CTCCTTTGATTACCAAATTGGGTTATCGGAAGGTCAAGTGGGCGACAGCAAATAAGACCGA
Oidio 8	12	20920054	TTGAATGGATGGTGTATCGTG	CGGAATGAAGCATCACAGTC	MELO3C002658.2.1	Transcription initiation factor TFIID subunit 11, putative	CACTCGCAGTATCTATGTAGAGTGTCTTCTCCATCAGGAAACTTGCCATGTCAACCCCATCTTTATTTGCTTGAATGGATGGTGTATCGTGAAAGTCAA[C/T]ATCACCTTTAGATTTGGAGATAGTGTCAACTTCTTTAGGAACTACAAATGGCTGCCTTCTACAAGGAGACTGTGATGCTTCATTCCGGAAGGGAGAAGCG
Oidio 5	12	21470961	TTGCATAGGAGGACACATGG	GAGGGAAGAAGATCTCATCAG	MELO3C002603.2.1	Callose synthase 11	CTCGTCAGGTTTATTTGCAAGCTCTGTTGCCTGACTTAGAGCAAGGAGCAGCTCGTTGCATAGGAGGACACATGGCCAACGAATTACCCTAATACTCCA[A/G]TAATTGGGTGGAAGCTCCAAGAGATCGAAATCTCTATCGCTGATGAGATCTTCTTCCCTCATAGTAATGAGAATCTCATTCCAAATCAAAGCAAACTTGG
Oidio4	12	21866445	TTTACTTTCGCGCTCTCCAG	CTGAAACACGGGCAGTTTTG	MELO3C002556.2.1	Heterogeneous nuclear ribonucleoprotein U-like protein 1	TGCGCGGCAACACTCAGTTCGTTTACTTTCGCGCTCTCCAGATTTGCAATGGCGTCCAAACGCCACCGTTCTCAAGAACACGAATGCGAGGTGAAGGAA[T/C]CCAAAACTGCCCGTGTTTCAGATGCTTTTGAGTTGAAGAAGCAGCAACCAGTAGTGCTCAACCCTGCCGACTGCGACCTGGGTATTTCTTCTCTCTCGAA
Oidio3	12	21870304	TGTTTTACCAATTACCCATACGC	CATACCTCGTTGACCTGAAAAAG	MELO3C002556.2.1	UTR/intron ****heterogeneous nuclear ribonucleoprotein U-like protein 1	GCTAAGATGAGTAGAAAAATACTCTGTTCAATCTGCTTATCTTTTCATGTTTTACCAATTACCCATACGCTATATGAATTCATTGAGCTTGTTAGTAAC[A/C]GTTGCTGCATCTTCACTTTATTTTCACATCTCTAAATCATTCTTTTTCAGGTCAACGAGGTATGCCAGATGCTGGACGATATGGAGTTCCAAGATTTACT
12m12	12	21923406	-	-	MELO3C002550.2.1	Flowering locus T/terminal flower 1-like protein	TGCATCCAAGAAACGCTGATATATATAACATATCCATATTCCGTWCCACACTTTGTATGTT/AAATACCATACCCTCAACTTTTTTTCTACTTAGCAAATTTAGGCCTTCCCATGCTGCTGT
Oidio2	12	22251703	AGGTCCAATGTGCCGAATAG	CCCTTCTCACCAATAACTGTCC	MELO3C002504.2.1	Cysteine-rich receptor-like protein kinase 28	AAACCTAGCGTCCGAAACATTATTGGTCACGGGCAGCACCACAAAGCGAGTGGGGGAAAGGTCCAATGTGCCGAATAGAGAGCGGTCGGAGTAACGAAA[A/G]AAACAGTCTTCGTACCAAACAATGGCATTAGTTTGGGTGGGACAGTTATTGGTGAGAAGGGTTATTGAGTTGGTGAGGCAGCTTCTGCAAGTGTCAGGTC
Oidio1	12	22309972	AAATTAGCCATCTGGGTTGC	CGACAAGGCTCGATTCAAC	MELO3C002489.2.1	Cysteine-rich receptor-like protein kinase 10	TCTCCGCAATCTGTATTAGACAAATCGCCGGTACACTGAGCTAATGTGTAAATATTTCGATCTTGTGTGAAATTAGCCATCTGGGTTGCAAACAATTCA[T/C]CCATTGAAGAGGCTGCCAGGGCCGCGGTGGCTCTCAACGTGGACATGACTAATTGGTTGAATCGAGCCTTGTCGCCATCTATATTAACCAGATTCAGTAA
OidioC	12	22875711	TGTTGGAATATTTCTGATGCTG	ATCCGCAAACTCTCAAGACG	MELO3C002406.2.1	Bifunctional purine biosynthesis protein PurH	TGATAGCAAAGGTTAGTATAATTCTAACTCTGAATTTTTCTTGACATGTTTGTTTTCTGTTGGAATATTTCTGATGCTGACTCTTTTTTGGCAGAATAA[T/C]TGCATGTTGGGTATGGGAAGCGGGCAACCAAATCGTCTTGAGAGTTTGCGGATAGCCTTGAGGAAAGCAGGGGATGAGGTGAAAGGAGCTGCTTTGGCTA
Oido B	12	22913643	TGCTGTCTATTCCTTTCAGC	GAGTGCAGTTGAAGCAGCAG	MELO3C002403.2.1/MELO3C002402.2.1	Allantoate deiminase/C-type lectin receptor-like tyrosine-protein kinase At1g52310	TTCCATCTTGTCCACTGTCCAAATTTACCATTTGCTTCCATTTCACAATCTTAATCTGCTGTCTATTCCTTTCAGCATGATGCAAATGCCATAATTAGC[G/A]ATTCGGAGCTGAGCTCGCAACTGAAATCTGCTGCTTCAACTGCACTCAAAAAGATGGTAGGCGAGATTCAGGAGGAAGTACCTGTGTTAATGAGTGGAGC
Oidio A	12	22915510	GAAGACGGTTTCCCTCACTG	CACTGGTACCGCCTTTGTG	MELO3C002402.2.1	C-type lectin receptor-like tyrosine-protein kinase At1g52310	ATCAGGTAGAAGTCCACTGTATGTACCACCTGTTTTTGCATCTCCAAGAAGACGGTTTCCCTCACTGAAGTTTTTTGTCATCGATCTTAGCTCTTCTTT[G/T]GTAAACACCCTCCACAAAGGCGGTACCAGTGCAGAAGCTGCAGGGTTAGATGGCTTCCGCGACCTTCTCCGCTTTTTGCTCCTCTTGTGGGCAAGAAGCC
CMPSNP361	12	23000406	GAGCTCGATTTTGTGCTTCG	ACCCATAGCTTCCCTTCCTC	MELO3C002387.2.1	Chromophore lyase CRL, chloroplastic	ATTCTTGGCTCTACTCTTTGGAGCTCGATTTTGTGCTTCGAATCATTTGGGGGAACCTG[A/G]AGAAGATTAGGGATGATGGGTGTTTGAGAACTGAGGAAGGGAAGCTATGGGTACCAATTCC
aChromosome
