# Supplementary material for: Advanced Genetic Studies on Powdery Mildew Resistance in TGR-1551
Source: Int J Mol Sci. 2022 Oct 19;23(20):12553. doi: 10.3390/ijms232012553 (PMC9604395; doi:10.3390/ijms232012553)
Supplement: Supplementary file 1 [file ijms-23-12553-s001.zip › Suplementario_Table_S6_MELOschr12 (2).xlsx]

## Sheet: Hoja1
Supplementary Table S6. MELOs annotated in the candidate region of chromosome 12, according to the last version of the genome annotation (v.4.0 available at https://www.melonomics.net/). The position of the Melos and their description, molecular function, biological procces and cellular component are included when available.
Gene name	Position in chromosome 12 (start..end bp)	Description	Molecular function	Biological process	Cellular component
MELO3C002553.2	21898478..21901974	sugar carrier protein C-like	monosaccharide transmembrane transporter activity/ symporter activity	Sugar transport/ symport
MELO3C002551.2	21911664..21913097	Transcription factor
MELO3C002550.2	21920467..21924596	Flowering locus T/terminal flower 1-like protein	Phosphatidylethanolamina binding / Transcription coregulator activity	Cell differentiation / Regulation of flower development / Meristem determinacy / Regulation of stomatal movement.	Endoplasmic reticulum / Nucleus / Cytoplasm
MELO3C002552.2	21904739..21905323	Wound-responsive family protein	DNA replication independent nucleosome assembly
MELO3C002549.2	21930564..21931178	Ribonuclease H domain-containing protein	Nucleic acid binding / Protein-disulfide reductase activity / RNA-DNA hybrid ribonnuclease activity
MELO3C002548.2	21934022..21934534	B-box zinc finger protein 32-like	Dna-binding transcription factor activity / Zinc ion binding	Negative regulation od transcription, DNA-templated / Photomorphogenesis / Regulation of flower development / Reponse to chitin	Nucleus / Cytoplasm
MELO3C002546.2	21947518..21950780	Serine/threonine-protein kinase	ATP binding / GTPase binding / Protein serine/threonine kinase activity		Nucleus/ Cytoplasm
MELO3C002545.2	21952397..21953936	purine permease 3-like
MELO3C002543.2	21964354..21968038	Serine/threonine-protein kinase	ATP binding / GTPase binding / Protein serine/threonine kinase activity
MELO3C002542.2	21968776..21972156	Serine/threonine-protein kinase	ATP binding / GTPase binding / Protein serine/threonine kinase activity
MELO3C002538.2	21981032..21989830	receptor-like serine/threonine-protein kinase SD1-8	ATP binding / Protein serine/threonine kinase activity / Carbohydrate binding / transmembrane receptor / Ubiquitin protein ligase binding	Protein phosphorylation / Recognition of pollen	Plasma membrane / Vacuole / Plasmodesma
MELO3C002541.2	21972870..21980428	receptor-like serine/threonine-protein kinase SD1-8	ATP binding / Protein serine/threonine kinase activity / Carbohydrate binding / transmembrane receptor / Ubiquitin protein ligase binding	Protein phosphorylation / Recognition of pollen	Plasma membrane / Vacuole / Plasmodesma
MELO3C002536.2	21977385..21984272	Serine/threonine-protein kinase	ATP binding / GTPase binding / Protein serine/threonine kinase activity
MELO3C002537.2	21991983..21995487	Serine/threonine-protein kinase	ATP binding / GTPase binding / Protein serine/threonine kinase activity
MELO3C002534.2	22009954..22013765	Serine/threonine-protein kinase	ATP binding / GTPase binding / Protein serine/threonine kinase activity
MELO3C002532.2	22016954..22020180	Serine/threonine-protein kinase	ATP binding / GTPase binding / Protein serine/threonine kinase activity
MELO3C002529.2	22028998..22030122	Serine/threonine-protein kinase	ATP binding / GTPase binding / Protein serine/threonine kinase activity
MELO3C002527.2	22035451..22039235	Serine/threonine-protein kinase	ATP binding / GTPase binding / Protein serine/threonine kinase activity
MELO3C002525.2	22052938..22053114	Unknown protein
MELO3C002524.2	22054613..22067786	Serine/threonine-protein kinase	ATP binding / GTPase binding / Protein serine/threonine kinase activity
MELO3C002521.2	22083111..22084488	At1g11440	phosphatidic acid binding/ protein serine/threonine kinase activity/ protein autophosphorylation	Protein autophosphorylation / Protein phosphorylation
MELO3C001571.2	22087405..22087642	Unknown protein
MELO3C002535.2	22003631..22007112	Serine/threonine-protein kinase	ATP binding / GTPase binding / Protein serine/threonine kinase activity
MELO3C035727.2	22017146..22018120	Unknown protein
MELO3C002530.2	22024773..22028148	Serine/threonine-protein kinase	ATP binding / GTPase binding / Protein serine/threonine kinase activity
MELO3C035528.2	22021676..22023722	Serine/threonine-protein kinase	ATP binding / GTPase binding / Protein serine/threonine kinase activity
MELO3C002528.2	22033421..22033717	Kinesin-like protein	protein binding/ microtubule based movement/ Golgi stack/thricome morphogenesis
MELO3C002526.2	22040878..22045068	Protein DETOXIFICATION	Antiporter activity / Transmembrane transporter activity	Cadmium ion transport / Sequestering of metal ion	Plasma membrane
MELO3C002522.2	22069970..22073452	transcription factor bHLH112-like isoform X1	DNA bindinf transcription factor activity	Enhacen stress tolerance	Nucleus
MELO3C002520.2	22111113..22116528	(3S,6E)-nerolidol synthase 1-like	Magnesium ion binding / Terpene synthase activity	Diterpenoid biosynthetic process	Chloroplast
MELO3C002519.2	22117042..22117194	Unknown protein
MELO3C002517.2	22140203..22146480	(3S,6E)-nerolidol synthase 1-like	Magnesium ion binding / Terpene synthase activity	Diterpenoid biosynthetic process	Chloroplast
MELO3C002516.2	22165544..22169211	(3S,6E)-nerolidol synthase 1-like	Magnesium ion binding / Terpene synthase activity	Diterpenoid biosynthetic process	Chloroplast
MELO3C035728.2	22176464..22178188	Unknown protein
MELO3C035526.2	22183967..22188504	(3S,6E)-nerolidol synthase 1-like	Magnesium ion binding / Terpene synthase activity	Diterpenoid biosynthetic process	Chloroplast
MELO3C000787.2	22103865..22105366	Serine/threonine-protein phosphatase 7 long form-like protein	Metal ion binding / Protein serine-threonine phosphatase activity		Cytosol / Nucleus
MELO3C002515.2	22191857..22196696	Eukaryotic translation initiation factor-like protein	translational iniciation
MELO3C002514.2	22197062..22199504	BTB/POZ domain-containing protein At3g22104	protein ubiquitination
MELO3C002511.2	22210074..22211444	Transmembrane protein, putative (DUF1218)			Integral component of membrane
MELO3C002509.2	22217024..22222349	Kinesin-like protein	protein binding/ microtubule based movement/ Golgi stack/thricome morphogenesis	Microtubule-based movement	Kinesin complex / Microtubule
MELO3C002508.2	22223159..22225386	thioredoxin-like protein CXXS1	protein disulfide isomerase activity		Cytosol / Extracellular region
MELO3C002507.2	22226137..22229607	transcription factor ILR3-like
MELO3C002501.2	22262412..22265400	cysteine-rich receptor-like protein kinase 26 isoform X1
MELO3C002499.2	22277737..22278519	Cysteine-rich receptor-kinase-like protein	protein autophosphorylation / protein binding		Transmembrane signal receptor
MELO3C002513.2	22203933..22206026	Phosphosulfolactate synthase	Phosphosulfolactate synthase activity / Sulfopyruvate descarboxylase activity	Coenzyme M biosynthetic process
MELO3C002512.2	22207646..22209486	exopolygalacturonase-like	Polygalacturonase activity	Carbohydrate metabolic process	Cell wall
MELO3C002510.2	22211483..22213022	oxygen-evolving enhancer protein 3-2, chloroplastic	Electron transfer activity / Calcium ion binding	Photosynthesis electron transport chain	Chloroplast / Cytosol / Apoplast
MELO3C002506.2	22229817..22238994	Receptor-like protein kinase	protein kinase activator/ protein binding
MELO3C035729.2	22240996..22242173	cysteine-rich receptor-like protein kinase 28	ATP binding / Proteinserine/threonine kinase activity	Protein phosporylation	Plasma membrane
MELO3C002504.2	22242891..22252225	cysteine-rich receptor-like protein kinase 28	ATP binding / Proteinserine/threonine kinase activity	Protein phosporylation	Plasma membrane
